# Supplementary material for: Bidirectional relations between the maternal and infant gut microbiome and behavior
Source: Pediatr Res. Author manuscript; Available in PMC 2026 Jan 3. (PMC12758567; doi:10.1038/s41390-025-04630-9)
Supplement: Supplementary Table S6 [file NIHMS2131853-supplement-Supplementary_Table_S6.xlsx]

## Sheet: Supplementary Table 6
Parameter	Estimate	Lower CI	Upper CI	Significant
B_B_GUT_GUT_T1_T2	-1.11661	-1.13202	-1.10581	*
B_B_GUT_GUT_T2_T3	0.704735	-0.244132	1.557
B_B_GUT_NEG_T1_T2	-0.139876	-0.139944	-0.139801	*
B_B_GUT_NEG_T2_T3	-2.13448	-2.13448	-2.13448	*
B_B_NEG_GUT_T1_T2	0.30817	0.305181	0.310914	*
B_B_NEG_GUT_T2_T3	0.153072	-0.543044	0.81717
B_B_NEG_NEG_T1_T2	-0.819118	-0.819138	-0.819097	*
B_B_NEG_NEG_T2_T3	-0.474163	-0.474163	-0.474163	*
B_M_GUT_DEP_T1_T2	0.178639	-0.270146	0.569174
B_M_GUT_DEP_T2_T3	-0.520107	-1.34252	0.236112
B_M_GUT_GUT_T1_T2	5.3957	3.68428	6.63352	*
B_M_GUT_GUT_T2_T3	0.536026	-0.342376	1.42246
B_M_NEG_DEP_T1_T2	0.0798763	-0.0060395	0.163528
B_M_NEG_DEP_T2_T3	-0.699113	-1.34501	-0.0997648	*
B_M_NEG_GUT_T1_T2	-0.099123	-0.339828	0.137164
B_M_NEG_GUT_T2_T3	0.240214	-0.420703	0.925508
M_B_DEP_GUT_T1_T2	-0.097639	-0.0996278	-0.0955776	*
M_B_DEP_GUT_T2_T3	1.23793	0.00369457	2.39181	*
M_B_DEP_NEG_T1_T2	-0.360799	-0.360812	-0.360785	*
M_B_DEP_NEG_T2_T3	-3.18712	-3.18712	-3.18712	*
M_B_GUT_GUT_T1_T2	1.39294	1.38925	1.39695	*
M_B_GUT_GUT_T2_T3	0.11802	-0.170641	0.390196
M_B_GUT_NEG_T1_T2	-0.201186	-0.201213	-0.201158	*
M_B_GUT_NEG_T2_T3	-0.708329	-0.708329	-0.708329	*
M_M_DEP_DEP_T1_T2	0.205474	0.140096	0.268928	*
M_M_DEP_DEP_T2_T3	0.32514	-0.896022	1.44441
M_M_DEP_GUT_T1_T2	-0.0054405	-0.211079	0.18426
M_M_DEP_GUT_T2_T3	0.640357	-0.522552	1.79385
M_M_GUT_DEP_T1_T2	-0.811473	-0.946483	-0.677654	*
M_M_GUT_DEP_T2_T3	0.102446	-0.152064	0.354144
M_M_GUT_GUT_T1_T2	-0.413102	-0.806067	-0.0220119	*
M_M_GUT_GUT_T2_T3	-0.0857046	-0.404245	0.244857
PC1_B_GUT_T1	-0.0170464	-0.043133	0.00806284
PC1_B_GUT_T2	-0.137085	-0.13997	-0.133725	*
PC1_B_GUT_T3	-0.34524	-0.88959	0.21116
PC1_B_NEG_T1	0.721553	0.581918	0.85506	*
PC1_B_NEG_T2	1.44243	1.4424	1.44245	*
PC1_B_NEG_T3	0.666718	0.666718	0.666718	*
PC1_M_DEP_T1	0.288268	0.118428	0.453735	*
PC1_M_DEP_T2	-0.211986	-0.300065	-0.124686	*
PC1_M_DEP_T3	0.525208	0.0786558	0.991488	*
PC1_M_GUT_T1	-0.0966986	-0.188841	-0.0028869	*
PC1_M_GUT_T2	-0.0621966	-0.318597	0.203132
PC1_M_GUT_T3	-0.203612	-0.741054	0.344247
PC2_B_GUT_T1	-0.954595	-0.984054	-0.926594	*
PC2_B_GUT_T2	-1.07432	-1.08984	-1.06364	*
PC2_B_GUT_T3	-0.623866	-1.32767	0.122556
PC2_B_NEG_T1	-0.148121	-0.301256	0.00318417
PC2_B_NEG_T2	-0.0818175	-0.0818811	-0.0817462	*
PC2_B_NEG_T3	1.83615	1.83615	1.83615	*
PC2_M_DEP_T1	0.113644	-0.0592367	0.286868
PC2_M_DEP_T2	0.672909	0.248702	1.05194	*
PC2_M_DEP_T3	0.348234	-0.330154	1.10188
PC2_M_GUT_T1	0.120154	0.0224358	0.213871	*
PC2_M_GUT_T2	5.26218	3.61729	6.4562	*
PC2_M_GUT_T3	-0.403402	-1.11062	0.283532
PC3_B_GUT_T1	-0.320783	-0.346971	-0.294957	*
PC3_B_GUT_T2	1.33604	1.33028	1.34094	*
PC3_B_GUT_T3	0.360225	-0.0229499	0.726105
PC3_B_NEG_T1	-0.193717	-0.334482	-0.0556842	*
PC3_B_NEG_T2	-0.478141	-0.478171	-0.478108	*
PC3_B_NEG_T3	-0.196024	-0.196024	-0.196024	*
PC3_M_DEP_T1	-0.100012	-0.26263	0.0645305
PC3_M_DEP_T2	-0.963727	-1.15783	-0.786808	*
PC3_M_DEP_T3	0.21997	-0.129839	0.572631
PC3_M_GUT_T1	-0.880129	-0.967002	-0.794815	*
PC3_M_GUT_T2	1.17597	0.579527	1.69599	*
PC3_M_GUT_T3	-0.291422	-0.705414	0.118392
PC4_B_GUT_T1	0.314693	0.288847	0.340665	*
PC4_B_GUT_T2	1.1069	1.1027	1.11137	*
PC4_B_GUT_T3	-1.45409	-2.93236	0.200743
PC4_B_NEG_T1	0.037756	-0.102353	0.176301
PC4_B_NEG_T2	0.451804	0.451776	0.451831	*
PC4_B_NEG_T3	4.25449	4.25449	4.25449	*
PC4_M_DEP_T1	0.421532	0.253847	0.590062	*
PC4_M_DEP_T2	0.562585	0.424672	0.716281	*
PC4_M_DEP_T3	0.72808	-0.679312	2.26954
PC4_M_GUT_T1	-0.0714265	-0.163498	0.0215098
PC4_M_GUT_T2	-1.55023	-2.00606	-0.987434	*
PC4_M_GUT_T3	-0.908194	-2.41234	0.570699
Infant vs maternal microbiome
TEST_1: M_M_GUT_DEP_T1_T2 VERSUS B_B_GUT_NEG_T1_T2	-0.671588	-0.806651	-0.537837	*
TEST_2: M_M_GUT_DEP_T2_T3 VERSUS B_B_GUT_NEG_T2_T3	2.23692	1.98241	2.48862	*
TEST_3: M_M_GUT_GUT_T1_T2 VERSUS B_B_GUT_GUT_T1_T2	0.70376	0.310861	1.09204	*
TEST_4: M_M_GUT_GUT_T2_T3 VERSUS B_B_GUT_GUT_T2_T3	-0.78859	-1.70967	0.208942
