# Supplementary material for: Bidirectional relations between the maternal and infant gut microbiome and behavior
Source: Pediatr Res. Author manuscript; Available in PMC 2026 Jan 3. (PMC12758567; doi:10.1038/s41390-025-04630-9)
Supplement: Supplementary Table S7 [file NIHMS2131853-supplement-Supplementary_Table_S7.xlsx]

## Sheet: Supplementary Table 7
Parameter	Estimate	Lower CI	Upper CI	Significant
B_B_GUT_GUT_T1_T2	91.322	87.3913	95.7666	*
B_B_GUT_GUT_T2_T3	0.0477376	-0.237524	0.336407
B_B_GUT_REG_T1_T2	0.00131451	0.00131451	0.00131451	*
B_B_GUT_REG_T2_T3	0.0719908	-0.162513	0.309547
B_B_REG_GUT_T1_T2	0.118864	-0.113156	0.355958
B_B_REG_GUT_T2_T3	0.132408	-0.256335	0.534137
B_B_REG_REG_T1_T2	1	1	1	*
B_B_REG_REG_T2_T3	0.176525	-0.142895	0.486474
B_M_GUT_DEP_T1_T2	33.6831	29.8517	45.2886	*
B_M_GUT_DEP_T2_T3	0.112404	-0.137711	0.347026
B_M_GUT_GUT_T1_T2	-42.4478	-52.4655	-39.5772	*
B_M_GUT_GUT_T2_T3	0.101737	-0.172771	0.380063
B_M_REG_DEP_T1_T2	0.324708	0.148734	0.497651	*
B_M_REG_DEP_T2_T3	-0.130004	-0.422553	0.162413
B_M_REG_GUT_T1_T2	-0.0049176	-0.191287	0.189534
B_M_REG_GUT_T2_T3	-0.229779	-0.584886	0.130582
M_B_DEP_GUT_T1_T2	-29.2494	-35.9015	-25.0444	*
M_B_DEP_GUT_T2_T3	0.476005	-0.0412613	0.967326
M_B_DEP_REG_T1_T2	-0.0006996	-0.0006996	-0.0006996	*
M_B_DEP_REG_T2_T3	0.558718	0.139709	0.988263	*
M_B_GUT_GUT_T1_T2	-0.156339	-0.375327	0.0692765
M_B_GUT_GUT_T2_T3	0.184015	-0.21464	0.586281
M_B_GUT_REG_T1_T2	-4.561e-19	-2.933e-17	2.8627e-17
M_B_GUT_REG_T2_T3	0.227815	-0.112057	0.560287
M_M_DEP_DEP_T1_T2	20.4174	15.7251	27.0879	*
M_M_DEP_DEP_T2_T3	0.646618	0.235586	1.03878	*
M_M_DEP_GUT_T1_T2	29.5146	24.8199	38.4037	*
M_M_DEP_GUT_T2_T3	-0.268228	-0.765961	0.270479
M_M_GUT_DEP_T1_T2	0.0339701	-0.137795	0.208877
M_M_GUT_DEP_T2_T3	-0.0079872	-0.354305	0.330876
M_M_GUT_GUT_T1_T2	-0.183414	-0.363083	0.00224496
M_M_GUT_GUT_T2_T3	-0.271103	-0.661148	0.126886
PC1_B_GUT_T1	-1.09965	-1.09965	-1.09965	*
PC1_B_GUT_T2	104.83	101.002	109.521	*
PC1_B_GUT_T3	-0.208117	-0.637965	0.214023
PC1_B_REG_T1	-0.224895	-0.441185	-0.0097671	*
PC1_B_REG_T2	0.00155405	0.00155405	0.00155405	*
PC1_B_REG_T3	-0.210345	-0.588361	0.141919
PC1_M_DEP_T1	0.155163	0.155163	0.155163	*
PC1_M_DEP_T2	34.225	30.4874	46.1762	*
PC1_M_DEP_T3	0.19307	-0.152973	0.532662
PC1_M_GUT_T1	0.0544215	-0.158343	0.274567
PC1_M_GUT_T2	-51.1063	-61.3591	-48.0727	*
PC1_M_GUT_T3	0.369498	-0.0317025	0.771986
PC2_B_GUT_T1	-0.512631	-0.512631	-0.512631	*
PC2_B_GUT_T2	41.4091	38.0541	43.6483	*
PC2_B_GUT_T3	0.488748	0.0349354	0.935803	*
PC2_B_REG_T1	0.0529335	-0.121103	0.232305
PC2_B_REG_T2	0.00053696	0.00053696	0.00053696	*
PC2_B_REG_T3	0.590061	0.226283	0.958557	*
PC2_M_DEP_T1	-0.195682	-0.195682	-0.195682	*
PC2_M_DEP_T2	20.7145	18.0411	27.8234	*
PC2_M_DEP_T3	-0.0838806	-0.450055	0.288323
PC2_M_GUT_T1	-0.28573	-0.462865	-0.113948	*
PC2_M_GUT_T2	-16.6251	-22.5635	-13.5799	*
PC2_M_GUT_T3	-0.705859	-1.13378	-0.247375	*
PC3_B_GUT_T1	0.12058	0.12058	0.12058	*
PC3_B_GUT_T2	-32.9575	-37.2047	-29.5793	*
PC3_B_GUT_T3	0.261611	-0.0544495	0.584871
PC3_B_REG_T1	-0.18534	-0.356146	-0.0117062	*
PC3_B_REG_T2	-0.0006735	-0.0006735	-0.0006735	*
PC3_B_REG_T3	0.210698	-0.0845552	0.523595
PC3_M_DEP_T1	-0.736121	-0.736121	-0.736121	*
PC3_M_DEP_T2	10.5493	7.72681	14.2943	*
PC3_M_DEP_T3	-0.130464	-0.414202	0.146941
PC3_M_GUT_T1	-0.197417	-0.376729	-0.0281345	*
PC3_M_GUT_T2	27.0831	24.4211	33.1692	*
PC3_M_GUT_T3	0.199912	-0.125918	0.51266
PC4_B_GUT_T1	-0.399464	-0.399464	-0.399464	*
PC4_B_GUT_T2	64.4833	59.8093	68.9703	*
PC4_B_GUT_T3	0.00808387	-0.425776	0.434355
PC4_B_REG_T1	-0.298501	-0.494692	-0.0965542	*
PC4_B_REG_T2	0.00117796	0.00117796	0.00117796	*
PC4_B_REG_T3	-0.447093	-0.826393	-0.089635	*
PC4_M_DEP_T1	0.933187	0.933187	0.933187	*
PC4_M_DEP_T2	-4.06784	-6.76066	-1.76073	*
PC4_M_DEP_T3	0.282637	-0.0484748	0.625451
PC4_M_GUT_T1	-0.240201	-0.440653	-0.0344433	*
PC4_M_GUT_T2	-45.6083	-52.1866	-41.8424	*
PC4_M_GUT_T3	0.0191497	-0.399677	0.419089
Infant vs maternal microbiome
TEST_1: M_M_GUT_DEP_T1_T2 VERSUS B_B_GUT_REG_T1_T2	0.0326556	-0.13911	0.207562
TEST_2: M_M_GUT_DEP_T2_T3 VERSUS B_B_GUT_REG_T2_T3	-0.0785859	-0.508314	0.340572
TEST_3: M_M_GUT_GUT_T1_T2 VERSUS B_B_GUT_GUT_T1_T2	-91.5037	-95.9199	-87.5412	*
TEST_4: M_M_GUT_GUT_T2_T3 VERSUS B_B_GUT_GUT_T2_T3	-0.315207	-0.820013	0.182395
