# Supplementary material for: Bidirectional relations between the maternal and infant gut microbiome and behavior
Source: Pediatr Res. Author manuscript; Available in PMC 2026 Jan 3. (PMC12758567; doi:10.1038/s41390-025-04630-9)
Supplement: Supplementary Table S8 [file NIHMS2131853-supplement-Supplementary_Table_S8.xlsx]

## Sheet: Supplementary Table 8
Parameter	Estimate	Lower CI	Upper CI	Significant
B_B_GUT_GUT_T1_T2	-0.189978	-0.217331	-0.18976	*
B_B_GUT_GUT_T2_T3	-0.15712	-0.938101	0.635941
B_B_GUT_NEG_T1_T2	0.0704428	0.0615643	0.0954087	*
B_B_GUT_NEG_T2_T3	0.421932	-0.176479	0.995735
B_B_NEG_GUT_T1_T2	-0.658021	-0.658046	-0.636525	*
B_B_NEG_GUT_T2_T3	-0.483598	-0.995737	0.0289827
B_B_NEG_NEG_T1_T2	1.04717	1.0106	1.05685	*
B_B_NEG_NEG_T2_T3	0.736617	0.324563	1.14447	*
B_M_GUT_DEP_T1_T2	0.19465	0.0360466	0.363386	*
B_M_GUT_DEP_T2_T3	-1.23597	-1.29301	-1.17797	*
B_M_GUT_GUT_T1_T2	0.334492	0.276125	0.3388	*
B_M_GUT_GUT_T2_T3	0.181033	-0.858207	1.40943
B_M_NEG_DEP_T1_T2	0.207087	-0.0114402	0.427037
B_M_NEG_DEP_T2_T3	-0.644589	-0.743509	-0.603598	*
B_M_NEG_GUT_T1_T2	-0.223055	-0.228303	-0.186768	*
B_M_NEG_GUT_T2_T3	0.113243	-0.519716	0.842937
M_B_DEP_GUT_T1_T2	0.715132	0.677817	0.71598	*
M_B_DEP_GUT_T2_T3	-0.181938	-0.70689	0.338753
M_B_DEP_NEG_T1_T2	1.24349	1.20411	1.25934	*
M_B_DEP_NEG_T2_T3	0.0664365	-0.357969	0.481103
M_B_GUT_GUT_T1_T2	-0.68492	-0.687656	-0.672106	*
M_B_GUT_GUT_T2_T3	-0.372053	-1.09029	0.317729
M_B_GUT_NEG_T1_T2	1.47316	1.38842	1.50389	*
M_B_GUT_NEG_T2_T3	-0.0388865	-0.6372	0.536521
M_M_DEP_DEP_T1_T2	-0.0087456	-0.314087	0.306686
M_M_DEP_DEP_T2_T3	0.13015	0.0848278	0.18418	*
M_M_DEP_GUT_T1_T2	-1.03564	-1.06661	-1.00734	*
M_M_DEP_GUT_T2_T3	0.05681	-0.55798	0.675757
M_M_GUT_DEP_T1_T2	0.918823	0.378087	1.50133	*
M_M_GUT_DEP_T2_T3	-1.19107	-1.27818	-1.13151	*
M_M_GUT_GUT_T1_T2	-2.24758	-2.27669	-2.20781	*
M_M_GUT_GUT_T2_T3	0.260218	-0.622614	1.33378
PC1_B_GUT_T1	0.28584	0.0938981	0.476546	*
PC1_B_GUT_T2	0.935888	0.913849	0.9366	*
PC1_B_GUT_T3	-0.202097	-0.867212	0.467445
PC1_B_NEG_T1	0.40533	0.273115	0.539589	*
PC1_B_NEG_T2	-0.0501303	-0.0792585	-0.0374675	*
PC1_B_NEG_T3	0.13559	-0.44954	0.702037
PC1_M_DEP_T1	-0.481073	-0.581724	-0.379131	*
PC1_M_DEP_T2	-0.720454	-0.949932	-0.487591	*
PC1_M_DEP_T3	-1.14367	-1.23015	-1.08755	*
PC1_M_GUT_T1	-0.0446617	-0.098621	0.00884115
PC1_M_GUT_T2	-1.2794	-1.33888	-1.25934	*
PC1_M_GUT_T3	0.244202	-0.561293	1.12046
PC2_B_GUT_T1	-0.0587678	-0.266026	0.157724
PC2_B_GUT_T2	0.158563	0.158551	0.198343	*
PC2_B_GUT_T3	0.580932	-0.133806	1.29248
PC2_B_NEG_T1	-0.177335	-0.331637	-0.0221227	*
PC2_B_NEG_T2	2.20709	2.15587	2.23268	*
PC2_B_NEG_T3	-0.0337873	-0.655002	0.621918
PC2_M_DEP_T1	-0.360712	-0.479366	-0.246249	*
PC2_M_DEP_T2	0.686416	0.177951	1.23056	*
PC2_M_DEP_T3	1.25134	1.07595	1.34616	*
PC2_M_GUT_T1	-0.784371	-0.848943	-0.719417	*
PC2_M_GUT_T2	-1.79005	-1.88358	-1.76456	*
PC2_M_GUT_T3	-0.392035	-1.53734	0.520437
PC3_B_GUT_T1	-0.24123	-0.441846	-0.0501132	*
PC3_B_GUT_T2	-1.24882	-1.26294	-1.24803	*
PC3_B_GUT_T3	-0.0224563	-0.794053	0.776353
PC3_B_NEG_T1	-0.526813	-0.65838	-0.38472	*
PC3_B_NEG_T2	1.42012	1.3003	1.43968	*
PC3_B_NEG_T3	0.317477	-0.292289	0.905962
PC3_M_DEP_T1	-0.141434	-0.245087	-0.0358889	*
PC3_M_DEP_T2	0.343739	-0.0020696	0.711708
PC3_M_DEP_T3	-1.38218	-1.45851	-1.29083	*
PC3_M_GUT_T1	-0.491703	-0.546609	-0.437108	*
PC3_M_GUT_T2	-1.57288	-1.58025	-1.48627	*
PC3_M_GUT_T3	0.286413	-0.65876	1.40273
PC4_B_GUT_T1	0.0340044	-0.15141	0.228515
PC4_B_GUT_T2	0.662064	0.656555	0.682234	*
PC4_B_GUT_T3	0.00354393	-0.404425	0.382693
PC4_B_NEG_T1	-0.418092	-0.551773	-0.279447	*
PC4_B_NEG_T2	0.972752	0.916237	0.994896	*
PC4_B_NEG_T3	-0.182377	-0.467866	0.11497
PC4_M_DEP_T1	-0.764752	-0.86909	-0.66436	*
PC4_M_DEP_T2	-0.802541	-1.14601	-0.464782	*
PC4_M_DEP_T3	-0.284593	-0.341251	-0.253273	*
PC4_M_GUT_T1	0.468293	0.415473	0.523037	*
PC4_M_GUT_T2	0.243564	0.190042	0.276061	*
PC4_M_GUT_T3	0.0722002	-0.408359	0.515405
Infant vs maternal microbiome
TEST_1: M_M_GUT_DEP_T1_T2 VERSUS B_B_GUT_NEG_T1_T2	0.842958	0.296904	1.43153	*
TEST_2: M_M_GUT_DEP_T2_T3 VERSUS B_B_GUT_NEG_T2_T3	-1.61366	-2.19292	-1.01567	*
TEST_3: M_M_GUT_GUT_T1_T2 VERSUS B_B_GUT_GUT_T1_T2	-2.05642	-2.06909	-2.00241	*
TEST_4: M_M_GUT_GUT_T2_T3 VERSUS B_B_GUT_GUT_T2_T3	0.414625	-0.856069	1.79582
