# Supplementary material for: Bidirectional relations between the maternal and infant gut microbiome and behavior
Source: Pediatr Res. Author manuscript; Available in PMC 2026 Jan 3. (PMC12758567; doi:10.1038/s41390-025-04630-9)
Supplement: Supplementary Table S9 [file NIHMS2131853-supplement-Supplementary_Table_S9.xlsx]

## Sheet: Supplementary Table 9
Parameter	Estimate	Lower CI	Upper CI	Significant
B_B_GUT_GUT_T1_T2	0.102763	-0.121018	0.336625
B_B_GUT_GUT_T2_T3	-0.0943456	-0.316485	0.123696
B_B_GUT_REG_T1_T2	4.9055e-19	-3.94e-17	4.1967e-17
B_B_GUT_REG_T2_T3	0.290779	-0.0479916	0.617175
B_B_REG_GUT_T1_T2	56.009	52.1208	60.3465	*
B_B_REG_GUT_T2_T3	64.41	59.4919	72.1274	*
B_B_REG_REG_T1_T2	0.932109	0.932109	0.932109	*
B_B_REG_REG_T2_T3	-45.0806	-54.7328	-40.8633	*
B_M_GUT_DEP_T1_T2	0.119679	-0.0815375	0.314008
B_M_GUT_DEP_T2_T3	0.14739	-0.219962	0.496373
B_M_GUT_GUT_T1_T2	0.223793	-0.0335835	0.472431
B_M_GUT_GUT_T2_T3	0.0959591	-0.332679	0.523702
B_M_REG_DEP_T1_T2	-16.5015	-25.5586	-12.173	*
B_M_REG_DEP_T2_T3	-33.3752	-40.0465	-25.7055	*
B_M_REG_GUT_T1_T2	61.327	57.1067	64.17	*
B_M_REG_GUT_T2_T3	-68.2614	-80.0857	-61.0921	*
M_B_DEP_GUT_T1_T2	0.129306	-0.079057	0.331169
M_B_DEP_GUT_T2_T3	-0.202697	-0.38836	-0.0132999	*
M_B_DEP_REG_T1_T2	-3.564e-18	-3.6e-17	3.0225e-17
M_B_DEP_REG_T2_T3	-0.0108957	-0.316326	0.307626
M_B_GUT_GUT_T1_T2	-0.0280256	-0.247294	0.201937
M_B_GUT_GUT_T2_T3	-0.0858358	-0.238734	0.0743207
M_B_GUT_REG_T1_T2	5.1302e-18	-2.584e-17	3.5682e-17
M_B_GUT_REG_T2_T3	0.277667	0.0267011	0.510237	*
M_M_DEP_DEP_T1_T2	0.465484	0.276074	0.6527	*
M_M_DEP_DEP_T2_T3	0.88025	0.56298	1.18504	*
M_M_DEP_GUT_T1_T2	-0.132373	-0.35799	0.0993405
M_M_DEP_GUT_T2_T3	-0.234628	-0.626261	0.151288
M_M_GUT_DEP_T1_T2	0.177153	-0.027164	0.391391
M_M_GUT_DEP_T2_T3	-0.137264	-0.3825	0.121922
M_M_GUT_GUT_T1_T2	0.0457599	-0.191692	0.282526
M_M_GUT_GUT_T2_T3	0.192177	-0.181359	0.545192
PC1_B_GUT_T1	0.128006	-0.028372	0.28181
PC1_B_GUT_T2	-28.8563	-31.144	-26.8193	*
PC1_B_GUT_T3	-33.5917	-37.5968	-30.9263	*
PC1_B_REG_T1	0.521402	0.521402	0.521402	*
PC1_B_REG_T2	0.0353986	0.0353986	0.0353986	*
PC1_B_REG_T3	23.2492	21.0596	28.2804	*
PC1_M_DEP_T1	-0.31944	-0.488352	-0.148992	*
PC1_M_DEP_T2	8.53587	6.27968	13.2583	*
PC1_M_DEP_T3	17.3867	13.3544	20.8547	*
PC1_M_GUT_T1	-0.0085106	-0.182061	0.161483
PC1_M_GUT_T2	-31.8983	-33.3839	-29.6642	*
PC1_M_GUT_T3	35.1001	31.321	41.2587	*
PC2_B_GUT_T1	-0.293268	-0.474771	-0.114348	*
PC2_B_GUT_T2	7.69675	7.10057	8.3196	*
PC2_B_GUT_T3	7.87125	7.04204	8.93105	*
PC2_B_REG_T1	-0.138452	-0.138452	-0.138452	*
PC2_B_REG_T2	-0.0093997	-0.0093997	-0.0093997	*
PC2_B_REG_T3	-6.85194	-8.19442	-6.08589	*
PC2_M_DEP_T1	-0.0393673	-0.232935	0.160215
PC2_M_DEP_T2	-2.58202	-3.8496	-1.92111	*
PC2_M_DEP_T3	-4.38962	-5.34635	-3.25881	*
PC2_M_GUT_T1	0.188786	-0.0225494	0.386287
PC2_M_GUT_T2	8.50946	7.84948	9.01612	*
PC2_M_GUT_T3	-9.4708	-11.1551	-8.37094	*
PC3_B_GUT_T1	-0.228143	-0.396777	-0.0546286	*
PC3_B_GUT_T2	32.0752	29.857	34.5207	*
PC3_B_GUT_T3	37.0152	34.1552	41.3838	*
PC3_B_REG_T1	-0.564047	-0.564047	-0.564047	*
PC3_B_REG_T2	-0.0382938	-0.0382938	-0.0382938	*
PC3_B_REG_T3	-26.0774	-31.4993	-23.6406	*
PC3_M_DEP_T1	-0.0475789	-0.240448	0.142804
PC3_M_DEP_T2	-9.23368	-14.3498	-6.75217	*
PC3_M_DEP_T3	-19.0001	-22.6693	-14.6395	*
PC3_M_GUT_T1	-0.301833	-0.494049	-0.115106	*
PC3_M_GUT_T2	34.8529	32.4833	36.4886	*
PC3_M_GUT_T3	-38.645	-45.305	-34.5665	*
PC4_B_GUT_T1	-0.315891	-0.534183	-0.107837	*
PC4_B_GUT_T2	-47.1873	-50.8282	-43.9056	*
PC4_B_GUT_T3	-54.4798	-60.9509	-50.3064	*
PC4_B_REG_T1	0.838913	0.838913	0.838913	*
PC4_B_REG_T2	0.0569548	0.0569548	0.0569548	*
PC4_B_REG_T3	37.8165	34.2563	45.8764	*
PC4_M_DEP_T1	0.279376	0.0555883	0.510802	*
PC4_M_DEP_T2	14.2036	10.5414	21.8097	*
PC4_M_DEP_T3	27.8788	21.3594	33.4431	*
PC4_M_GUT_T1	-0.170135	-0.403452	0.0587238
PC4_M_GUT_T2	-51.1055	-53.4896	-47.5488	*
PC4_M_GUT_T3	57.4907	51.5196	67.4795	*
Infant vs maternal microbiome
TEST_1: M_M_GUT_DEP_T1_T2 VERSUS B_B_GUT_REG_T1_T2	0.177153	-0.027164	0.391391
TEST_2: M_M_GUT_DEP_T2_T3 VERSUS B_B_GUT_REG_T2_T3	-0.42718	-0.85545	0.0200111
TEST_3: M_M_GUT_GUT_T1_T2 VERSUS B_B_GUT_GUT_T1_T2	-0.0552667	-0.386464	0.265777
TEST_4: M_M_GUT_GUT_T2_T3 VERSUS B_B_GUT_GUT_T2_T3	0.284663	-0.140652	0.703738
