# Supplementary material for: Bidirectional relations between the maternal and infant gut microbiome and behavior
Source: Pediatr Res. Author manuscript; Available in PMC 2026 Jan 3. (PMC12758567; doi:10.1038/s41390-025-04630-9)
Supplement: Supplementary Table S11 [file NIHMS2131853-supplement-Supplementary_Table_S11.xlsx]

## Sheet: Supplementary Table 11
Gene	Accession number	Description	Outcome	Coef	Stderr	Pval	Qval	N.not.zero	Log2fc
mdtO	AP009048.1.4306557.4304505	Multidrug resistance protein, part of MdtO/MdtN efflux system	NEG	0.507	0.157	0.001	0.035	154	0.732
mdtG	CP000800.1.1192954.1191727	Multidrug resistance protein, part of AcrAB-TolC efflux system	NEG	0.515	0.169	0.003	0.047	162	0.743
mdtG	CP000800.1.1192954.1191727	Multidrug resistance protein, ABC transporter	REG	0.703	0.18	0	0.031	162	1.014
gadX	AP009048.1.3974604.3975429	Transcriptional regulator, involved in acid resistance	REG	0.637	0.172	0	0.031	167	0.918
kdpE	U00096.3.721733.721055	Transcriptional regulator, involved in potassium transport	REG	0.617	0.17	0	0.031	173	0.891
tet.W.	NG_048291.1	Tetracycline resistance protein, efflux pump	REG	0.42	0.118	0	0.032	26	0.605
acrE	U00096.3413863.3415021	Multidrug resistance protein, part of AcrAB-TolC efflux system	REG	0.58	0.168	0.001	0.035	164	0.836
emrK	D78168.536.1592	Multidrug resistance protein, efflux pump	REG	0.553	0.164	0.001	0.035	160	0.798
gadW	CP015085.1.2552440.2551711	Transcriptional regulator, involved in acid resistance	REG	0.605	0.181	0.001	0.035	167	0.873
evgA	BA000007.3.3212025.3212640	Transcriptional regulator, involved in multidrug resistance	REG	0.553	0.167	0.001	0.035	155	0.798
mdtE	AP009048.1.3981183.3980025	Multidrug resistance protein, part of MdtEF efflux system	REG	0.516	0.159	0.001	0.035	166	0.744
mdtP	AP009048.1.4304509.4303042	Multidrug resistance protein, part of MdtP efflux system	REG	0.54	0.167	0.001	0.035	162	0.78
evgS	U00096.2484373.2487967	Transmembrane sensor histidine kinase, involved in multidrug resistance	REG	0.542	0.174	0.002	0.044	148	0.782
mdtH	U00096.1125326.1124117	Multidrug resistance protein, part of MdtH/MdtI efflux system	REG	0.566	0.183	0.002	0.044	173	0.816
mdtF	U00096.3660413.3663527	Multidrug resistance protein, part of MdtEF efflux system	REG	0.522	0.169	0.002	0.044	152	0.754
acrS	U00096.3413465.3412802	Multidrug resistance protein, ABC transporter	REG	0.533	0.177	0.003	0.05	162	0.769
