# Supplementary material for: Bidirectional relations between the maternal and infant gut microbiome and behavior
Source: Pediatr Res. Author manuscript; Available in PMC 2026 Jan 3. (PMC12758567; doi:10.1038/s41390-025-04630-9)
Supplement: Supplementary Table S10 [file NIHMS2131853-supplement-Supplementary_Table_S10.xlsx]

## Sheet: Supplementary Table 10
Feature	Outcome	Coef	Stderr	Pval	Qval	N.not.zero	Log2fc
LKT__s__Romboutsia_timonensis	MD	0.482	0.148	0.001	0.05	61	0.695
LKT__g__Butyrivibrio	NEG	-0.641	0.147	0	0.005	98	-0.924
LKT__o__Bacillales	NEG	-0.621	0.148	0	0.007	173	-0.895
LKT__s__Staphylococcus_epidermidis	NEG	-1.01	0.26	0	0.012	92	-1.458
LKT__s__Butyrivibrio_Unclassified	NEG	-0.675	0.189	0	0.035	115	-0.974
LKT__s__Ruminococcus_flavefaciens	NEG	-0.7	0.199	0.001	0.036	101	-1.01
LKT__s__Coprococcus_catus	NEG	-0.598	0.174	0.001	0.041	110	-0.863
LKT__g__Escherichia	NEG	0.903	0.267	0.001	0.041	203	1.302
LKT__s__Angelakisella_massiliensis	NEG	-0.434	0.13	0.001	0.045	79	-0.627
LKT__s__Ruminococcus_bromii	NEG	-0.777	0.238	0.001	0.049	101	-1.121
LKT__g__Staphylococcus	REG	-1.052	0.207	0	0.001	163	-1.518
LKT__s__Dialister_invisus	REG	-1.121	0.229	0	0.001	47	-1.618
LKT__s__Eubacterium_coprostanoligenes	REG	-0.747	0.163	0	0.003	55	-1.078
LKT__s__Campylobacter_coli	REG	-0.532	0.125	0	0.007	65	-0.767
LKT__s__Bifidobacterium_breve	REG	1.81	0.437	0	0.007	234	2.611
LKT__s__Staphylococcus_aureus	REG	-1.056	0.258	0	0.007	136	-1.523
LKT__o__Bacillales	REG	-0.647	0.158	0	0.007	173	-0.934
LKT__s__Streptococcus_salivarius	REG	-1.228	0.308	0	0.01	244	-1.772
LKT__s__Veillonella_ratti	REG	1.386	0.356	0	0.012	64	2
LKT__s__Gemmiger_formicilis	REG	-0.977	0.275	0	0.036	82	-1.41
LKT__s__Staphylococcus_epidermidis	REG	-0.957	0.277	0.001	0.041	92	-1.381
LKT__s__Butyricicoccus_Unclassified	REG	-0.736	0.214	0.001	0.041	133	-1.062
LKT__s__Ruminococcus_champanellensis	REG	-0.428	0.126	0.001	0.041	48	-0.618
LKT__s__Anaerotignum_faecicola	REG	-0.406	0.12	0.001	0.041	52	-0.586
LKT__s__Flintibacter_Unclassified	REG	-0.501	0.148	0.001	0.041	83	-0.723
LKT__c__Alphaproteobacteria	REG	-0.318	0.096	0.001	0.047	53	-0.458
LKT__s__Bifidobacterium_longum	REG	1.188	0.361	0.001	0.047	250	1.714
LKT__s__Escherichia_coli	REG	1.288	0.392	0.001	0.047	249	1.859
LKT__g__Butyricicoccus	REG	-0.52	0.161	0.001	0.05	92	-0.75
LKT__s__Ruminococcus_bicirculans	REG	-0.687	0.213	0.001	0.05	64	-0.991
LKT__s__Enterococcus_avium	REG	0.997	0.309	0.001	0.05	86	1.438
