# Supplementary material for: Bidirectional relations between the maternal and infant gut microbiome and behavior
Source: Pediatr Res. Author manuscript; Available in PMC 2026 Jan 3. (PMC12758567; doi:10.1038/s41390-025-04630-9)
Supplement: Supplementary Table S2 [file NIHMS2131853-supplement-Supplementary_Table_S2.xlsx]

## Sheet: Supplementary Table 2
Parameter	Estimate	Lower CI	Upper CI	Significant
B_B_GUT_GUT_T1_T2	-0.121463	-0.121463	-0.121463	*
B_B_GUT_GUT_T2_T3	2.89191	2.80652	3.00762	*
B_B_GUT_NEG_T1_T2	-0.373164	-0.528442	-0.217469	*
B_B_GUT_NEG_T2_T3	-0.119716	-1.47673	1.54065
B_B_NEG_GUT_T1_T2	-0.174083	-0.174083	-0.174083	*
B_B_NEG_GUT_T2_T3	-1.06026	-1.08763	-1.0351	*
B_B_NEG_NEG_T1_T2	0.149566	0.0133064	0.280026	*
B_B_NEG_NEG_T2_T3	0.492726	0.0727095	0.890599	*
B_M_GUT_DEP_T1_T2	-0.0670804	-0.261506	0.123914
B_M_GUT_DEP_T2_T3	-0.609864	-0.625374	-0.593344	*
B_M_GUT_GUT_T1_T2	0.00806574	0.00056136	0.0155722	*
B_M_GUT_GUT_T2_T3	0.529343	-0.690907	2.43502
B_M_NEG_DEP_T1_T2	0.122259	-0.0481167	0.294681
B_M_NEG_DEP_T2_T3	0.343853	0.33858	0.348855	*
B_M_NEG_GUT_T1_T2	-0.0405686	-0.0471483	-0.0341756	*
B_M_NEG_GUT_T2_T3	-0.339633	-0.70553	0.0186916
M_B_DEP_GUT_T1_T2	-0.0014637	-0.0014637	-0.0014637	*
M_B_DEP_GUT_T2_T3	0.244091	0.218707	0.268351	*
M_B_DEP_NEG_T1_T2	0.0504838	-0.0921789	0.19413
M_B_DEP_NEG_T2_T3	-0.249703	-0.625269	0.124363
M_B_GUT_GUT_T1_T2	-0.021191	-0.021191	-0.021191	*
M_B_GUT_GUT_T2_T3	0.563571	0.404095	0.743334	*
M_B_GUT_NEG_T1_T2	-0.0916609	-0.255815	0.0763066
M_B_GUT_NEG_T2_T3	-1.69131	-3.74933	1.09485
M_M_DEP_DEP_T1_T2	0.638127	0.466285	0.805722	*
M_M_DEP_DEP_T2_T3	1.1411	1.1358	1.14671	*
M_M_DEP_GUT_T1_T2	-0.103744	-0.110596	-0.096614	*
M_M_DEP_GUT_T2_T3	0.326629	-0.0353206	0.670726
M_M_GUT_DEP_T1_T2	0.102329	-0.111649	0.319431
M_M_GUT_DEP_T2_T3	2.9321	2.89716	2.97811	*
M_M_GUT_GUT_T1_T2	-0.0083108	-0.0165433	0.00032814
M_M_GUT_GUT_T2_T3	3.98239	0.0474611	6.79337	*
PC1_B_GUT_T1	0.308153	0.112032	0.500053	*
PC1_B_GUT_T2	0.0651573	0.0651573	0.0651573	*
PC1_B_GUT_T3	-0.184729	-0.320264	-0.0655307	*
PC1_B_NEG_T1	-0.239478	-0.442682	-0.0376739	*
PC1_B_NEG_T2	0.469842	0.298672	0.640326	*
PC1_B_NEG_T3	1.29591	-0.823804	2.81782
PC1_M_DEP_T1	-0.236349	-0.432155	-0.0369201	*
PC1_M_DEP_T2	0.345424	0.111946	0.566743	*
PC1_M_DEP_T3	-3.02705	-3.06294	-3.00047	*
PC1_M_GUT_T1	0.43139	0.234022	0.608551	*
PC1_M_GUT_T2	0.682833	0.674164	0.69133	*
PC1_M_GUT_T3	-2.81866	-4.93204	0.11241
PC2_B_GUT_T1	0.344238	0.138018	0.529605	*
PC2_B_GUT_T2	0.685425	0.685425	0.685425	*
PC2_B_GUT_T3	-0.340962	-0.429448	-0.262842	*
PC2_B_NEG_T1	0.280359	0.0709007	0.476737	*
PC2_B_NEG_T2	0.490206	0.325562	0.668598	*
PC2_B_NEG_T3	-0.15437	-1.52654	1.01497
PC2_M_DEP_T1	0.198403	-0.0033964	0.400187
PC2_M_DEP_T2	0.0372609	-0.197369	0.280587
PC2_M_DEP_T3	1.06803	1.05086	1.08595	*
PC2_M_GUT_T1	-0.07548	-0.259832	0.124639
PC2_M_GUT_T2	-0.251371	-0.259101	-0.243525	*
PC2_M_GUT_T3	1.00493	-1.03547	2.36231
PC3_B_GUT_T1	-0.0319865	-0.205287	0.138831
PC3_B_GUT_T2	0.208235	0.208235	0.208235	*
PC3_B_GUT_T3	-0.566867	-0.691525	-0.457096	*
PC3_B_NEG_T1	0.280871	0.0945013	0.467971	*
PC3_B_NEG_T2	0.0408011	-0.116808	0.202846
PC3_B_NEG_T3	1.32532	-0.577439	2.639
PC3_M_DEP_T1	0.292747	0.111257	0.480224	*
PC3_M_DEP_T2	-0.28793	-0.49526	-0.0628706	*
PC3_M_DEP_T3	-1.79997	-1.83062	-1.77704	*
PC3_M_GUT_T1	0.415889	0.244523	0.578036	*
PC3_M_GUT_T2	0.750735	0.742836	0.758498	*
PC3_M_GUT_T3	-2.19559	-4.03967	0.401081
PC4_B_GUT_T1	-0.132419	-0.32268	0.0638774
PC4_B_GUT_T2	0.85344	0.85344	0.85344	*
PC4_B_GUT_T3	-3.28529	-3.38535	-3.21049	*
PC4_B_NEG_T1	0.109984	-0.102961	0.308967
PC4_B_NEG_T2	-0.600589	-0.745416	-0.4576	*
PC4_B_NEG_T3	0.161519	-1.16836	1.31287
PC4_M_DEP_T1	-0.0959888	-0.28716	0.107405
PC4_M_DEP_T2	-0.0073945	-0.198432	0.180397
PC4_M_DEP_T3	0.617312	0.603989	0.630446	*
PC4_M_GUT_T1	0.0393718	-0.14507	0.226064
PC4_M_GUT_T2	0.129019	0.1222	0.136018	*
PC4_M_GUT_T3	-1.22722	-2.56949	-0.18732	*
Infant vs maternal microbiome
TEST_1: M_M_GUT_DEP_T1_T2 VERSUS B_B_GUT_NEG_T1_T2	0.4721	0.206441	0.744127	*
TEST_2: M_M_GUT_DEP_T2_T3 VERSUS B_B_GUT_NEG_T2_T3	3.05346	1.40854	4.40265	*
TEST_3: M_M_GUT_GUT_T1_T2 VERSUS B_B_GUT_GUT_T1_T2	0.113153	0.10492	0.121792	*
TEST_4: M_M_GUT_GUT_T2_T3 VERSUS B_B_GUT_GUT_T2_T3	1.09132	-2.84833	3.9227
