# Supplementary material for: Bidirectional relations between the maternal and infant gut microbiome and behavior
Source: Pediatr Res. Author manuscript; Available in PMC 2026 Jan 3. (PMC12758567; doi:10.1038/s41390-025-04630-9)
Supplement: Supplementary Table S12 [file NIHMS2131853-supplement-Supplementary_Table_S12.xlsx]

## Sheet: Supplementary Table 12
Gene	Accession number	Description	Outcome	Coef	Stderr	Pval	Qval	N.not.zero	Log2fc
chuS	NP_756169	Heme transport system protein ChuS	NEG	0.726	0.176	0	0.001	129	1.048
chuW	NP_756176	Heme transport system protein ChuW	NEG	0.558	0.162	0.001	0.007	147	0.805
aslA	AAG10151	Acyl-CoA synthetase	NEG	0.58	0.174	0.001	0.01	153	0.836
chuX	NP_756177	Heme transport system protein ChuX	NEG	0.359	0.109	0.001	0.012	90	0.518
kpsD	AAA21682	Capsular polysaccharide biosynthesis protein D	NEG	0.583	0.182	0.002	0.015	130	0.841
csgB	NP_460114	Major subunit of curli fibrils	NEG	0.515	0.16	0.002	0.015	164	0.743
kpsM	AAA24046	Capsular polysaccharide biosynthesis protein M	NEG	0.608	0.194	0.002	0.018	125	0.878
gspD	YP_404600	General secretion pathway protein D	NEG	0.461	0.149	0.002	0.019	152	0.665
fimI	NP_757242	Fimbrial protein I	NEG	0.527	0.171	0.002	0.02	160	0.761
chuT	NP_756175	Heme transport system protein ChuT	NEG	0.44	0.144	0.003	0.021	103	0.635
fes	NP_752602	Iron-enterobactin transporter	NEG	0.341	0.118	0.004	0.032	162	0.493
gspC	YP_404599	General secretion pathway protein C	NEG	0.462	0.16	0.004	0.032	149	0.667
fdeC	YP_002390132	Iron dicitrate transport protein FecC	NEG	0.475	0.165	0.004	0.032	125	0.685
fimD	NP_757244	Major subunit of type 1 fimbriae assembly	NEG	0.406	0.143	0.005	0.037	157	0.585
chuV	NP_756180	Heme transport system protein ChuV	NEG	0.339	0.12	0.005	0.037	98	0.489
gspE	YP_404601	General secretion pathway protein E	NEG	0.43	0.155	0.006	0.04	150	0.62
entD	NP_752599	Enterochelin biosynthesis protein D	NEG	0.357	0.129	0.006	0.04	160	0.515
ibeA	AAF98391	Invasion protein IbeA	NEG	0.227	0.082	0.006	0.04	33	0.328
fimE	NP_757240	Fimbrial protein E	NEG	0.376	0.139	0.007	0.046	157	0.542
gspM	YP_404609	General secretion pathway protein M	NEG	0.411	0.153	0.008	0.047	158	0.593
fes	NP_752602	Iron-enterobactin transporter	REG	0.687	0.125	0	0	162	0.992
csgB	NP_460114	Major subunit of curli fibrils	REG	0.937	0.171	0	0	164	1.352
gspJ	YP_404606	General secretion pathway protein J	REG	0.789	0.148	0	0	157	1.139
gspM	YP_404609	General secretion pathway protein M	REG	0.82	0.162	0	0	158	1.183
fimD	NP_757244	Major subunit of type 1 fimbriae assembly	REG	0.749	0.153	0	0	157	1.081
gspC	YP_404599	General secretion pathway protein C	REG	0.812	0.165	0	0	149	1.172
entD	NP_752599	Enterochelin biosynthesis protein D	REG	0.668	0.136	0	0	160	0.964
fimC	NP_757243	Chaperone protein involved in type 1 fimbriae assembly	REG	0.707	0.147	0	0	164	1.021
fimI	NP_757242	Fimbrial protein I	REG	0.86	0.179	0	0	160	1.241
entC	NP_752611	Enterochelin biosynthesis protein C	REG	0.677	0.142	0	0	165	0.976
gspD	YP_404600	General secretion pathway protein D	REG	0.725	0.156	0	0	152	1.045
fimF	NP_757245	Fimbrial protein F	REG	0.826	0.184	0	0	163	1.192
gspG	YP_404603	General secretion pathway protein G	REG	0.698	0.156	0	0	154	1.008
gspF	YP_404602	General secretion pathway protein F	REG	0.709	0.163	0	0.001	153	1.023
yagV.ecpE	NP_286006	Unknown function protein YagV	REG	0.904	0.21	0	0.001	177	1.304
fimE	NP_757240	Fimbrial protein E	REG	0.631	0.146	0	0.001	157	0.911
fimB	NP_757239	Fimbrial protein B	REG	0.679	0.16	0	0.001	153	0.979
fimA	NP_757241	Fimbrial protein A	REG	0.648	0.154	0	0.001	156	0.936
gspI	YP_404605	General secretion pathway protein I	REG	0.77	0.184	0	0.001	148	1.111
fimG	NP_757247	Fimbrial protein G	REG	0.66	0.16	0	0.001	157	0.952
gspH	YP_404604	General secretion pathway protein H	REG	0.696	0.171	0	0.001	154	1.004
gspE	YP_404601	General secretion pathway protein E	REG	0.628	0.162	0	0.002	150	0.906
entS	NP_752609	Siderophore transport protein EntS	REG	0.608	0.157	0	0.002	179	0.877
yagY.ecpB	NP_286009	Unknown function protein YagY	REG	0.814	0.211	0	0.002	179	1.175
fimH	NP_757248	Fimbrial adhesin protein H	REG	0.579	0.15	0	0.002	160	0.835
yagW.ecpD	NP_286007	Unknown function protein YagW	REG	0.696	0.182	0	0.002	183	1.005
ykgK.ecpR	NP_286011	Uncharacterized protein YkgK	REG	0.788	0.208	0	0.003	173	1.138
aslA	AAG10151	Acyl-CoA synthetase	REG	0.659	0.181	0	0.004	153	0.951
entA	NP_752614	Enterobactin biosynthesis protein A	REG	0.526	0.147	0	0.005	179	0.759
fepB	NP_752610	Periplasmic binding protein for ferric enterobactin	REG	0.549	0.154	0	0.005	167	0.792
flhA	YP_001006770	Flagellar biosynthesis protein FlhA	REG	0.466	0.134	0.001	0.007	86	0.672
fepG	NP_752607	ATP-binding protein FepG	REG	0.622	0.184	0.001	0.009	200	0.897
gspK	YP_404607	General secretion pathway protein K	REG	0.548	0.164	0.001	0.01	156	0.791
fepC	NP_752606	Permease for ferric enterobactin	REG	0.599	0.194	0.002	0.02	196	0.864
yagZ.ecpA	NP_286010	Unknown function protein YagZ	REG	0.617	0.209	0.003	0.028	185	0.891
yagX.ecpC	NP_286008	Unknown function protein YagX	REG	0.488	0.168	0.004	0.031	186	0.704
fepD	NP_752608	Inner membrane transport protein FepD	REG	0.559	0.192	0.004	0.031	182	0.807
espX5	NP_290699	Type III secretion system effector protein EspX5	REG	0.495	0.177	0.006	0.039	92	0.714
chuS	NP_756169	Heme transport system protein ChuS	REG	0.508	0.184	0.006	0.04	129	0.732
entF	NP_752604	Enterobactin biosynthesis protein F	REG	0.46	0.169	0.007	0.046	166	0.664
