# Supplementary material for: Bidirectional relations between the maternal and infant gut microbiome and behavior
Source: Pediatr Res. Author manuscript; Available in PMC 2026 Jan 3. (PMC12758567; doi:10.1038/s41390-025-04630-9)
Supplement: Supplementary Table S15 [file NIHMS2131853-supplement-Supplementary_Table_S15.xlsx]

## Sheet: Supplementary Table 15
TaxonID	Baby_T1	Baby_T2	Baby_T3	Mom_T1	Mom_T2	Mom_T3	Kingdom	Phylum	Class	Order	Family	Genus	Species
LKT__s__Bifidobacterium_longum	0.196159	0.265766	0.0743754	0.00915802	0.0118553	0.00862413	k__Bacteria	p__Actinobacteria	c__Actinobacteria	o__Bifidobacteriales	f__Bifidobacteriaceae	g__Bifidobacterium	s__Bifidobacterium_longum
LKT__s__Phocaeicola_vulgatus	0.0258099	0.045624	0.0604806	0.0758537	0.0652641	0.0573337	k__Bacteria	p__Bacteroidetes	c__Bacteroidia	o__Bacteroidales	f__Missing	g__Phocaeicola	s__Phocaeicola_vulgatus
LKT__s__Escherichia_coli	0.113578	0.0589343	0.0111529	0.00996669	0.0125228	0.00445536	k__Bacteria	p__Proteobacteria	c__Gammaproteobacteria	o__Enterobacterales	f__Enterobacteriaceae	g__Escherichia	s__Escherichia_coli
LKT__s__Bifidobacterium_breve	0.0933375	0.0881535	0.0144905	0.00109739	0.000359023	0.00597217	k__Bacteria	p__Actinobacteria	c__Actinobacteria	o__Bifidobacteriales	f__Bifidobacteriaceae	g__Bifidobacterium	s__Bifidobacterium_breve
LKT__s__Faecalibacterium_prausnitzii	0.000140931	0.0152601	0.0633034	0.0557415	0.0640055	0.0660333	k__Bacteria	p__Firmicutes	c__Clostridia	o__Clostridiales	f__Ruminococcaceae	g__Faecalibacterium	s__Faecalibacterium_prausnitzii
LKT__s__Bifidobacterium_bifidum	0.0643067	0.0690631	0.0209814	0.0033139	0.00489018	0.0100467	k__Bacteria	p__Actinobacteria	c__Actinobacteria	o__Bifidobacteriales	f__Bifidobacteriaceae	g__Bifidobacterium	s__Bifidobacterium_bifidum
LKT__s__Bacteroides_uniformis	0.00812602	0.0104865	0.0236144	0.0469267	0.0403212	0.0428644	k__Bacteria	p__Bacteroidetes	c__Bacteroidia	o__Bacteroidales	f__Bacteroidaceae	g__Bacteroides	s__Bacteroides_uniformis
LKT__s__Ruminococcus_gnavus	0.0233734	0.0484213	0.0356189	0.00657811	0.00434402	0.00481487	k__Bacteria	p__Firmicutes	c__Clostridia	o__Clostridiales	f__Lachnospiraceae	g__Mediterraneibacter	s__Ruminococcus_gnavus
LKT__s__Prevotella_copri	0.00208942	0.000114656	0.0092065	0.0385583	0.0297698	0.018356	k__Bacteria	p__Bacteroidetes	c__Bacteroidia	o__Bacteroidales	f__Prevotellaceae	g__Prevotella	s__Prevotella_copri
LKT__s__Bifidobacterium_pseudocatenulatum	0.0277809	0.022241	0.0180269	0.00290845	0.00694168	0.00480796	k__Bacteria	p__Actinobacteria	c__Actinobacteria	o__Bifidobacteriales	f__Bifidobacteriaceae	g__Bifidobacterium	s__Bifidobacterium_pseudocatenulatum
LKT__s__Bacteroides_fragilis	0.0168193	0.0304641	0.0429551	0.00882201	0.00764926	0.00714147	k__Bacteria	p__Bacteroidetes	c__Bacteroidia	o__Bacteroidales	f__Bacteroidaceae	g__Bacteroides	s__Bacteroides_fragilis
LKT__s__Clostridium_Unclassified	0.000458802	0.0105928	0.0199128	0.0231396	0.0299019	0.0263983	k__Bacteria	p__Firmicutes	c__Clostridia	o__Clostridiales	f__Clostridiaceae	g__Clostridium	s__Clostridium_Unclassified_NSJ_6
LKT__s__Ruminococcus_Unclassified	0.00189596	0.0015884	0.0188586	0.0248517	0.0290469	0.0259147	k__Bacteria	p__Firmicutes	c__Clostridia	o__Clostridiales	f__Ruminococcaceae	g__Ruminococcus	s__Ruminococcus_Unclassified_OM04_4AA
LKT__s__Bacteroides_ovatus	0.00456801	0.0225967	0.0317659	0.0207194	0.0158602	0.0147594	k__Bacteria	p__Bacteroidetes	c__Bacteroidia	o__Bacteroidales	f__Bacteroidaceae	g__Bacteroides	s__Bacteroides_ovatus
LKT__s__Blautia_wexlerae	0.00110986	0.00740718	0.046994	0.0216723	0.0234473	0.0238241	k__Bacteria	p__Firmicutes	c__Clostridia	o__Clostridiales	f__Lachnospiraceae	g__Blautia	s__Blautia_wexlerae
LKT__s__Klebsiella_pneumoniae	0.0484727	0.00286954	0.000353739	0.000526694	5.0062e-05	4.6198e-05	k__Bacteria	p__Proteobacteria	c__Gammaproteobacteria	o__Enterobacterales	f__Enterobacteriaceae	g__Klebsiella	s__Klebsiella_pneumoniae
LKT__s__Parabacteroides_distasonis	0.0149833	0.00627312	0.015306	0.0138858	0.0126123	0.0120187	k__Bacteria	p__Bacteroidetes	c__Bacteroidia	o__Bacteroidales	f__Tannerellaceae	g__Parabacteroides	s__Parabacteroides_distasonis
LKT__s__Collinsella_aerofaciens	0.00663951	0.00932333	0.0160686	0.0108166	0.0116374	0.0132665	k__Bacteria	p__Actinobacteria	c__Coriobacteriia	o__Coriobacteriales	f__Coriobacteriaceae	g__Collinsella	s__Collinsella_aerofaciens
LKT__s__Roseburia_faecis	0.000110505	0.000586851	0.0165376	0.0186336	0.0196908	0.021117	k__Bacteria	p__Firmicutes	c__Clostridia	o__Clostridiales	f__Lachnospiraceae	g__Roseburia	s__Roseburia_faecis
LKT__s__Bacteroides_thetaiotaomicron	0.0191017	0.00616599	0.0166319	0.0120389	0.00642384	0.0087341	k__Bacteria	p__Bacteroidetes	c__Bacteroidia	o__Bacteroidales	f__Bacteroidaceae	g__Bacteroides	s__Bacteroides_thetaiotaomicron
LKT__s__Akkermansia_muciniphila	0.00295087	0.0097452	0.010674	0.0100911	0.0128953	0.014141	k__Bacteria	p__Verrucomicrobia	c__Verrucomicrobiae	o__Verrucomicrobiales	f__Akkermansiaceae	g__Akkermansia	s__Akkermansia_muciniphila
LKT__s__Bacteroides_stercoris	0.00207038	0.00421615	0.00380675	0.020486	0.0120302	0.0223604	k__Bacteria	p__Bacteroidetes	c__Bacteroidia	o__Bacteroidales	f__Bacteroidaceae	g__Bacteroides	s__Bacteroides_stercoris
LKT__s__Bifidobacterium_adolescentis	0.00612887	0.00329163	0.00564918	0.0109856	0.0101103	0.00898922	k__Bacteria	p__Actinobacteria	c__Actinobacteria	o__Bifidobacteriales	f__Bifidobacteriaceae	g__Bifidobacterium	s__Bifidobacterium_adolescentis
LKT__s__Bacteroides_caccae	0.0023131	0.00543216	0.0129759	0.0141478	0.0122719	0.0114799	k__Bacteria	p__Bacteroidetes	c__Bacteroidia	o__Bacteroidales	f__Bacteroidaceae	g__Bacteroides	s__Bacteroides_caccae
LKT__s__Gemmiger_formicilis	0.00132588	8.16269e-05	0.0167109	0.0129503	0.0151328	0.0164853	k__Bacteria	p__Firmicutes	c__Clostridia	o__Clostridiales	f__Ruminococcaceae	g__Gemmiger	s__Gemmiger_formicilis
LKT__s__Erysipelatoclostridium_ramosum	0.0268169	0.0104971	0.00474919	0.000389348	0.000296096	0.000143748	k__Bacteria	p__Firmicutes	c__Erysipelotrichia	o__Erysipelotrichales	f__Erysipelotrichaceae	g__Erysipelatoclostridium	s__Erysipelatoclostridium_ramosum
LKT__s__Bacteroides_Unclassified	0.00317311	0.00547035	0.0111592	0.0127446	0.0109035	0.00912466	k__Bacteria	p__Bacteroidetes	c__Bacteroidia	o__Bacteroidales	f__Bacteroidaceae	g__Bacteroides	s__Bacteroides_Unclassified_3_1_40A
LKT__s__Roseburia_Unclassified	3.10075e-05	0.000873433	0.00949848	0.013795	0.0167068	0.0152193	k__Bacteria	p__Firmicutes	c__Clostridia	o__Clostridiales	f__Lachnospiraceae	g__Roseburia	s__Roseburia_Unclassified_AM23_20
LKT__s__Anaerostipes_hadrus	0.000463461	0.00308601	0.0210055	0.0104073	0.015548	0.0138687	k__Bacteria	p__Firmicutes	c__Clostridia	o__Clostridiales	f__Lachnospiraceae	g__Anaerostipes	s__Anaerostipes_hadrus
LKT__s__Ruminococcus_bromii	2.03149e-05	0.000473805	0.00522446	0.0110393	0.014187	0.0137106	k__Bacteria	p__Firmicutes	c__Clostridia	o__Clostridiales	f__Ruminococcaceae	g__Ruminococcus	s__Ruminococcus_bromii
LKT__s__Alistipes_putredinis	3.28157e-05	0.000819171	0.00131365	0.0162728	0.0163814	0.0141986	k__Bacteria	p__Bacteroidetes	c__Bacteroidia	o__Bacteroidales	f__Rikenellaceae	g__Alistipes	s__Alistipes_putredinis
LKT__s__Bacteroides_xylanisolvens	0.00462452	0.00451091	0.00611886	0.0113145	0.00708651	0.0108155	k__Bacteria	p__Bacteroidetes	c__Bacteroidia	o__Bacteroidales	f__Bacteroidaceae	g__Bacteroides	s__Bacteroides_xylanisolvens
LKT__s__Subdoligranulum_Unclassified	0.000589834	0.000949196	0.00712372	0.0107806	0.0136345	0.0129522	k__Bacteria	p__Firmicutes	c__Clostridia	o__Clostridiales	f__Ruminococcaceae	g__Subdoligranulum	s__Subdoligranulum_Unclassified_APC924_74
LKT__s__Phocaeicola_dorei	0.00377766	0.00668794	0.00723411	0.0103019	0.0068794	0.00901357	k__Bacteria	p__Bacteroidetes	c__Bacteroidia	o__Bacteroidales	f__Missing	g__Phocaeicola	s__Phocaeicola_dorei
LKT__g__Bacteroides	0.00220363	0.00336618	0.00501248	0.0113518	0.00964636	0.00996427	k__Bacteria	p__Bacteroidetes	c__Bacteroidia	o__Bacteroidales	f__Bacteroidaceae	g__Bacteroides	s__Unclassified
LKT__s__Parabacteroides_merdae	0.00206123	0.00368939	0.00434716	0.0116832	0.0103949	0.0123972	k__Bacteria	p__Bacteroidetes	c__Bacteroidia	o__Bacteroidales	f__Tannerellaceae	g__Parabacteroides	s__Parabacteroides_merdae
LKT__s__Enterococcus_faecalis	0.0255246	0.00320513	0.000394866	2.91531e-05	9.24692e-05	3.11628e-05	k__Bacteria	p__Firmicutes	c__Bacilli	o__Lactobacillales	f__Enterococcaceae	g__Enterococcus	s__Enterococcus_faecalis
LKT__s__Klebsiella_oxytoca	0.0227539	0.00864048	1.17506e-05	0.000298316	5.63033e-07	4.92382e-05	k__Bacteria	p__Proteobacteria	c__Gammaproteobacteria	o__Enterobacterales	f__Enterobacteriaceae	g__Klebsiella	s__Klebsiella_oxytoca
LKT__s__Ruminococcus_flavefaciens	1.59604e-06	0.000345355	0.00260785	0.00994152	0.0101122	0.00980159	k__Bacteria	p__Firmicutes	c__Clostridia	o__Clostridiales	f__Ruminococcaceae	g__Ruminococcus	s__Ruminococcus_flavefaciens
LKT__s__Alistipes_onderdonkii	0.00254948	0.00230976	0.00624676	0.00966948	0.0106717	0.0107352	k__Bacteria	p__Bacteroidetes	c__Bacteroidia	o__Bacteroidales	f__Rikenellaceae	g__Alistipes	s__Alistipes_onderdonkii
LKT__s__Oscillibacter_Unclassified	5.38318e-05	0.000387725	0.00161524	0.010685	0.00959967	0.00976696	k__Bacteria	p__Firmicutes	c__Clostridia	o__Clostridiales	f__Oscillospiraceae	g__Oscillibacter	s__Oscillibacter_Unclassified_NSJ_62
LKT__s__Blautia_Unclassified	0.000258061	0.00125322	0.00602529	0.00993599	0.012206	0.0103514	k__Bacteria	p__Firmicutes	c__Clostridia	o__Clostridiales	f__Lachnospiraceae	g__Blautia	s__Blautia_Unclassified_An46
LKT__s__Bifidobacterium_dentium	0.0170694	0.00407385	0.000710528	5.96263e-05	1.398e-05	0.000317875	k__Bacteria	p__Actinobacteria	c__Actinobacteria	o__Bifidobacteriales	f__Bifidobacteriaceae	g__Bifidobacterium	s__Bifidobacterium_dentium
LKT__s__Fusicatenibacter_saccharivorans	0.000709021	0.00117149	0.00925027	0.00896612	0.0114325	0.010619	k__Bacteria	p__Firmicutes	c__Clostridia	o__Clostridiales	f__Lachnospiraceae	g__Fusicatenibacter	s__Fusicatenibacter_saccharivorans
LKT__s__Clostridium_neonatale	0.0211897	0.00302417	5.02791e-05	5.87124e-06	4.91157e-07	1.66265e-07	k__Bacteria	p__Firmicutes	c__Clostridia	o__Clostridiales	f__Clostridiaceae	g__Clostridium	s__Clostridium_neonatale
LKT__s__Blautia_obeum	0.000239554	0.00127523	0.0036671	0.00976958	0.011907	0.00963915	k__Bacteria	p__Firmicutes	c__Clostridia	o__Clostridiales	f__Lachnospiraceae	g__Blautia	s__Blautia_obeum
LKT__s__Cyclospora_cayetanensis	1.84144e-05	0.000629045	0.00419651	0.00917408	0.0104181	0.0100549	k__Missing	p__Apicomplexa	c__Conoidasida	o__Eucoccidiorida	f__Eimeriidae	g__Cyclospora	s__Cyclospora_cayetanensis
LKT__s__Finegoldia_magna	5.76512e-05	2.09384e-05	1.59537e-05	9.97925e-06	4.92355e-06	0.000198877	k__Bacteria	p__Firmicutes	c__Tissierellia	o__Tissierellales	f__Peptoniphilaceae	g__Finegoldia	s__Finegoldia_magna
LKT__s__Dorea_longicatena	8.01434e-05	0.000819301	0.0045126	0.00947902	0.0107386	0.0109292	k__Bacteria	p__Firmicutes	c__Clostridia	o__Clostridiales	f__Lachnospiraceae	g__Dorea	s__Dorea_longicatena
LKT__s__Ruminococcus_torques	0.00129477	0.00310602	0.00716603	0.00938016	0.00694073	0.00808811	k__Bacteria	p__Firmicutes	c__Clostridia	o__Clostridiales	f__Lachnospiraceae	g__Mediterraneibacter	s__Ruminococcus_torques
LKT__s__Flavonifractor_plautii	0.00111129	0.00691798	0.00635663	0.00663781	0.00533404	0.00592279	k__Bacteria	p__Firmicutes	c__Clostridia	o__Clostridiales	f__Ruminococcaceae	g__Flavonifractor	s__Flavonifractor_plautii
LKT__s__Roseburia_intestinalis	4.94219e-05	0.00158069	0.0180356	0.00707727	0.00588603	0.00780838	k__Bacteria	p__Firmicutes	c__Clostridia	o__Clostridiales	f__Lachnospiraceae	g__Roseburia	s__Roseburia_intestinalis
LKT__s__Blautia_massiliensis	0.000115266	0.00170575	0.00675622	0.00739437	0.0103177	0.010096	k__Bacteria	p__Firmicutes	c__Clostridia	o__Clostridiales	f__Lachnospiraceae	g__Blautia	s__Blautia_massiliensis
LKT__s__Roseburia_inulinivorans	6.45705e-05	0.000563586	0.01336	0.00685538	0.00776558	0.00918361	k__Bacteria	p__Firmicutes	c__Clostridia	o__Clostridiales	f__Lachnospiraceae	g__Roseburia	s__Roseburia_inulinivorans
LKT__s__Anaerobutyricum_hallii	8.75516e-06	0.000699968	0.00570176	0.00714969	0.0114221	0.00987677	k__Bacteria	p__Firmicutes	c__Clostridia	o__Clostridiales	f__Lachnospiraceae	g__Anaerobutyricum	s__Anaerobutyricum_hallii
LKT__s__Varibaculum_cambriense	0.00543812	0.000290905	3.59298e-06	0.000103144	8.9127e-06	0.000324003	k__Bacteria	p__Actinobacteria	c__Actinobacteria	o__Actinomycetales	f__Actinomycetaceae	g__Varibaculum	s__Varibaculum_cambriense
LKT__s__Veillonella_parvula	0.00921677	0.0116756	0.00256408	0.000225747	0.000252706	5.463e-06	k__Bacteria	p__Firmicutes	c__Negativicutes	o__Veillonellales	f__Veillonellaceae	g__Veillonella	s__Veillonella_parvula
LKT__s__Lachnospira_eligens	2.11729e-05	0.00377254	0.00699212	0.00572569	0.0065797	0.00526144	k__Bacteria	p__Firmicutes	c__Clostridia	o__Clostridiales	f__Lachnospiraceae	g__Lachnospira	s__Lachnospira_eligens
LKT__s__Coprococcus_comes	0.000257461	0.00103425	0.00284663	0.00635168	0.00762035	0.00857888	k__Bacteria	p__Firmicutes	c__Clostridia	o__Clostridiales	f__Lachnospiraceae	g__Coprococcus	s__Coprococcus_comes
LKT__s__Phocaeicola_massiliensis	0.00140535	0.00150869	0.00102558	0.00607657	0.00761299	0.00779035	k__Bacteria	p__Bacteroidetes	c__Bacteroidia	o__Bacteroidales	f__Missing	g__Phocaeicola	s__Phocaeicola_massiliensis
LKT__s__Peptoniphilus_Unclassified	1.05911e-05	2.67899e-06	2.44051e-06	2.30234e-05	9.43979e-06	1.39663e-05	k__Bacteria	p__Firmicutes	c__Tissierellia	o__Tissierellales	f__Peptoniphilaceae	g__Peptoniphilus	s__Peptoniphilus_Unclassified_Marseille_P3761
LKT__s__Bacteroides_cellulosilyticus	0.000281909	0.000127311	0.00124753	0.00760434	0.00704614	0.00901093	k__Bacteria	p__Bacteroidetes	c__Bacteroidia	o__Bacteroidales	f__Bacteroidaceae	g__Bacteroides	s__Bacteroides_cellulosilyticus
LKT__s__Prevotella_corporis	1.10893e-05	2.58499e-06	7.6379e-06	3.06301e-05	3.0847e-05	4.3419e-05	k__Bacteria	p__Bacteroidetes	c__Bacteroidia	o__Bacteroidales	f__Prevotellaceae	g__Prevotella	s__Prevotella_corporis
LKT__s__Tyzzerella_nexilis	0.00337469	0.00655275	0.00711577	0.00209826	0.00207492	0.000480293	k__Bacteria	p__Firmicutes	c__Clostridia	o__Clostridiales	f__Lachnospiraceae	g__Tyzzerella	s__Tyzzerella_nexilis
LKT__s__Veillonella_ratti	0.000862444	0.0161566	0.00209613	4.05263e-06	0.000118297	5.29673e-06	k__Bacteria	p__Firmicutes	c__Negativicutes	o__Veillonellales	f__Veillonellaceae	g__Veillonella	s__Veillonella_ratti
LKT__s__Alistipes_shahii	3.72994e-05	0.00234186	0.0015013	0.00570089	0.00401697	0.00419957	k__Bacteria	p__Bacteroidetes	c__Bacteroidia	o__Bacteroidales	f__Rikenellaceae	g__Alistipes	s__Alistipes_shahii
LKT__s__Blautia_faecis	2.43835e-05	0.000310598	0.0029709	0.00553755	0.0071097	0.00647876	k__Bacteria	p__Firmicutes	c__Clostridia	o__Clostridiales	f__Lachnospiraceae	g__Blautia	s__Blautia_faecis
LKT__s__Bifidobacterium_catenulatum	0.00749904	0.0028563	0.00248349	0.000350243	0.000500548	0.000303909	k__Bacteria	p__Actinobacteria	c__Actinobacteria	o__Bifidobacteriales	f__Bifidobacteriaceae	g__Bifidobacterium	s__Bifidobacterium_catenulatum
LKT__s__Dialister_invisus	3.7733e-06	0.000119532	0.00493065	0.00452223	0.00629392	0.00659581	k__Bacteria	p__Firmicutes	c__Negativicutes	o__Veillonellales	f__Veillonellaceae	g__Dialister	s__Dialister_invisus
LKT__s__Phocaeicola_coprocola	6.54193e-05	0.00161792	0.000945518	0.00463061	0.00542689	0.00961167	k__Bacteria	p__Bacteroidetes	c__Bacteroidia	o__Bacteroidales	f__Missing	g__Phocaeicola	s__Phocaeicola_coprocola
LKT__s__Streptococcus_salivarius	0.00720463	0.000876088	0.00220482	0.00093144	0.00137742	0.00157394	k__Bacteria	p__Firmicutes	c__Bacilli	o__Lactobacillales	f__Streptococcaceae	g__Streptococcus	s__Streptococcus_salivarius
LKT__s__Dysosmobacter_Unclassified	7.14067e-06	2.61671e-05	0.000425892	0.00488005	0.00446506	0.00363107	k__Bacteria	p__Firmicutes	c__Clostridia	o__Clostridiales	f__Oscillospiraceae	g__Dysosmobacter	s__Dysosmobacter_Unclassified_BX15
LKT__s__Faecalibacterium_Unclassified	1.41614e-05	0.000710766	0.00521985	0.00460273	0.00439126	0.00632487	k__Bacteria	p__Firmicutes	c__Clostridia	o__Clostridiales	f__Ruminococcaceae	g__Faecalibacterium	s__Faecalibacterium_Unclassified_4P15
LKT__s__Collinsella_Unclassified	0.00431847	0.00262926	0.00217316	0.00174595	0.00196483	0.00318393	k__Bacteria	p__Actinobacteria	c__Coriobacteriia	o__Coriobacteriales	f__Coriobacteriaceae	g__Collinsella	s__Collinsella_Unclassified_AF16_8
LKT__s__Coprococcus_eutactus	6.83622e-06	0.000158378	0.00322227	0.00347506	0.00512244	0.00639028	k__Bacteria	p__Firmicutes	c__Clostridia	o__Clostridiales	f__Lachnospiraceae	g__Coprococcus	s__Coprococcus_eutactus
LKT__s__Ruthenibacterium_lactatiformans	0.00122268	0.00223031	0.00290609	0.0048176	0.00253586	0.0032283	k__Bacteria	p__Firmicutes	c__Clostridia	o__Clostridiales	f__Ruminococcaceae	g__Ruthenibacterium	s__Ruthenibacterium_lactatiformans
LKT__s__Bacteroides_eggerthii	0.000153737	0.00017773	0.000107993	0.00579125	0.00457965	0.0066835	k__Bacteria	p__Bacteroidetes	c__Bacteroidia	o__Bacteroidales	f__Bacteroidaceae	g__Bacteroides	s__Bacteroides_eggerthii
LKT__s__Prevotella_Unclassified	5.4044e-05	5.1312e-05	0.000143764	0.0040927	0.0042615	0.00274071	k__Bacteria	p__Bacteroidetes	c__Bacteroidia	o__Bacteroidales	f__Prevotellaceae	g__Prevotella	s__Prevotella_Unclassified_P2_180
LKT__s__Clostridium_paraputrificum	0.00741987	0.00117519	0.000510971	0.000324598	0.000154535	0.000123583	k__Bacteria	p__Firmicutes	c__Clostridia	o__Clostridiales	f__Clostridiaceae	g__Clostridium	s__Clostridium_paraputrificum
LKT__s__Corynebacterium_Unclassified	2.12283e-05	4.34748e-07	4.51947e-07	3.77568e-06	5.11282e-05	7.93322e-06	k__Bacteria	p__Actinobacteria	c__Actinobacteria	o__Corynebacteriales	f__Corynebacteriaceae	g__Corynebacterium	s__Corynebacterium_Unclassified_YIM_101343
LKT__s__Lachnospira_pectinoschiza	9.60577e-05	0.00367054	0.00370375	0.00308877	0.0041469	0.00297885	k__Bacteria	p__Firmicutes	c__Clostridia	o__Clostridiales	f__Lachnospiraceae	g__Lachnospira	s__Lachnospira_pectinoschiza
LKT__s__Hungatella_hathewayi	0.00414319	0.00263509	0.00541351	0.00220968	0.000822292	0.000542238	k__Bacteria	p__Firmicutes	c__Clostridia	o__Clostridiales	f__Clostridiaceae	g__Hungatella	s__Hungatella_hathewayi
LKT__g__Clostridium	0.00033289	0.000393224	0.00160622	0.00318402	0.004462	0.00388928	k__Bacteria	p__Firmicutes	c__Clostridia	o__Clostridiales	f__Clostridiaceae	g__Clostridium	s__Unclassified
LKT__s__Eggerthella_lenta	0.00128116	0.00545581	0.00499451	0.0010949	0.00141474	0.0013605	k__Bacteria	p__Actinobacteria	c__Coriobacteriia	o__Eggerthellales	f__Eggerthellaceae	g__Eggerthella	s__Eggerthella_lenta
LKT__s__Ruminococcus_bicirculans	1.50378e-06	4.06901e-05	0.0027334	0.00496052	0.00393997	0.00530405	k__Bacteria	p__Firmicutes	c__Clostridia	o__Clostridiales	f__Ruminococcaceae	g__Ruminococcus	s__Ruminococcus_bicirculans
LKT__s__Levyella_massiliensis	9.22567e-09	1.99749e-07	8.58699e-07	5.50198e-06	5.95378e-06	6.38933e-06	k__Bacteria	p__Firmicutes	c__Clostridia	o__Clostridiales	f__Missing	g__Levyella	s__Levyella_massiliensis
LKT__s__Alistipes_finegoldii	0.000102562	0.000398112	0.00226111	0.00462184	0.00502097	0.00331946	k__Bacteria	p__Bacteroidetes	c__Bacteroidia	o__Bacteroidales	f__Rikenellaceae	g__Alistipes	s__Alistipes_finegoldii
LKT__s__Ezakiella_coagulans	6.1812e-07	1.175e-07	8.81297e-07	1.68936e-06	4.67198e-07	1.18761e-07	k__Bacteria	p__Firmicutes	c__Tissierellia	o__Missing	f__Missing	g__Ezakiella	s__Ezakiella_coagulans
LKT__s__Clostridium_innocuum	0.00192745	0.00588643	0.00401523	0.00115918	0.000680084	0.00072741	k__Bacteria	p__Firmicutes	c__Erysipelotrichia	o__Erysipelotrichales	f__Erysipelotrichaceae	g__Erysipelatoclostridium	s__Clostridium_innocuum
LKT__s__Mediterraneibacter_faecis	2.42912e-05	0.00224645	0.00459296	0.00348248	0.00295353	0.00347207	k__Bacteria	p__Firmicutes	c__Clostridia	o__Clostridiales	f__Lachnospiraceae	g__Mediterraneibacter	s__Mediterraneibacter_faecis
LKT__s__Barnesiella_intestinihominis	0.000382423	0.000258534	0.000477934	0.00458247	0.00395991	0.00522602	k__Bacteria	p__Bacteroidetes	c__Bacteroidia	o__Bacteroidales	f__Barnesiellaceae	g__Barnesiella	s__Barnesiella_intestinihominis
LKT__s__Clostridium_perfringens	0.00838334	0.000126053	0.000247622	0.000398755	0.00056961	0.000457063	k__Bacteria	p__Firmicutes	c__Clostridia	o__Clostridiales	f__Clostridiaceae	g__Clostridium	s__Clostridium_perfringens
LKT__s__Enterocloster_clostridioformis	0.0038995	0.001071	0.00135876	0.00136816	0.000627902	0.000509128	k__Bacteria	p__Firmicutes	c__Clostridia	o__Clostridiales	f__Lachnospiraceae	g__Enterocloster	s__Enterocloster_clostridioformis
LKT__s__Fenollaria_massiliensis	1.01482e-07	2.34999e-07	5.67193e-06	2.79253e-05	8.21789e-06	1.56764e-06	k__Bacteria	p__Firmicutes	c__Clostridia	o__Clostridiales	f__Missing	g__Fenollaria	s__Fenollaria_massiliensis
LKT__s__Prevotella_timonensis	2.04625e-05	4.75756e-05	4.79064e-06	3.64737e-05	2.78043e-05	1.80992e-05	k__Bacteria	p__Bacteroidetes	c__Bacteroidia	o__Bacteroidales	f__Prevotellaceae	g__Prevotella	s__Prevotella_timonensis
LKT__s__Fenollaria_timonensis	1.84513e-08	7.04997e-08	3.16363e-07	5.06809e-06	2.35995e-06	5.01171e-06	k__Bacteria	p__Firmicutes	c__Clostridia	o__Clostridiales	f__Missing	g__Fenollaria	s__Fenollaria_timonensis
LKT__s__Dorea_formicigenerans	0.000126576	0.000418557	0.00207426	0.00315146	0.00365521	0.00406243	k__Bacteria	p__Firmicutes	c__Clostridia	o__Clostridiales	f__Lachnospiraceae	g__Dorea	s__Dorea_formicigenerans
LKT__s__Lacticaseibacillus_rhamnosus	0.00103198	0.0020636	0.00283093	0.00195543	0.00190904	0.00185262	k__Bacteria	p__Firmicutes	c__Bacilli	o__Lactobacillales	f__Lactobacillaceae	g__Lacticaseibacillus	s__Lacticaseibacillus_rhamnosus
LKT__s__Streptococcus_Unclassified	0.0035271	0.00591996	0.000907984	0.000155062	0.00014997	0.000131326	k__Bacteria	p__Firmicutes	c__Bacilli	o__Lactobacillales	f__Streptococcaceae	g__Streptococcus	s__Streptococcus_Unclassified_HMSC073D05
LKT__s__Bacteroides_faecis	0.00186106	0.00101944	0.00164735	0.00198617	0.00181154	0.00268012	k__Bacteria	p__Bacteroidetes	c__Bacteroidia	o__Bacteroidales	f__Bacteroidaceae	g__Bacteroides	s__Bacteroides_faecis
LKT__s__Ruminococcus_lactaris	6.83622e-06	0.00101638	0.00616444	0.00245209	0.00285917	0.00216247	k__Bacteria	p__Firmicutes	c__Clostridia	o__Clostridiales	f__Lachnospiraceae	g__Mediterraneibacter	s__Ruminococcus_lactaris
LKT__s__Anaerococcus_Unclassified	8.42304e-06	3.17719e-05	3.07324e-06	1.37642e-05	2.22817e-06	2.85739e-05	k__Bacteria	p__Firmicutes	c__Tissierellia	o__Tissierellales	f__Peptoniphilaceae	g__Anaerococcus	s__Anaerococcus_Unclassified_Marseille_P9784
LKT__s__Butyricicoccus_Unclassified	8.9489e-06	5.05365e-05	0.00273916	0.0025862	0.00357354	0.00319702	k__Bacteria	p__Firmicutes	c__Clostridia	o__Clostridiales	f__Clostridiaceae	g__Butyricicoccus	s__Butyricicoccus_Unclassified_BIOML_A1
LKT__s__Prevotella_buccalis	1.07571e-05	8.95346e-06	3.14103e-06	3.26611e-05	3.51836e-05	2.91202e-05	k__Bacteria	p__Bacteroidetes	c__Bacteroidia	o__Bacteroidales	f__Prevotellaceae	g__Prevotella	s__Prevotella_buccalis
LKT__s__Phascolarctobacterium_faecium	0.00044227	0.000116654	0.000147154	0.00323188	0.00341347	0.00332362	k__Bacteria	p__Firmicutes	c__Negativicutes	o__Acidaminococcales	f__Acidaminococcaceae	g__Phascolarctobacterium	s__Phascolarctobacterium_faecium
LKT__s__Enterocloster_bolteae	0.00146837	0.0019921	0.0034806	0.00121833	0.00113442	0.00145988	k__Bacteria	p__Firmicutes	c__Clostridia	o__Clostridiales	f__Lachnospiraceae	g__Enterocloster	s__Enterocloster_bolteae
LKT__s__Blautia_caecimuris	0.00246393	0.00197989	0.00124789	0.000834131	0.00279857	0.0011512	k__Bacteria	p__Firmicutes	c__Clostridia	o__Clostridiales	f__Lachnospiraceae	g__Blautia	s__Blautia_caecimuris
LKT__s__Gardnerella_vaginalis	1.93278e-05	2.81999e-07	1.12987e-07	1.7826e-05	5.71419e-06	8.57216e-05	k__Bacteria	p__Actinobacteria	c__Actinobacteria	o__Bifidobacteriales	f__Bifidobacteriaceae	g__Gardnerella	s__Gardnerella_vaginalis
LKT__s__Clostridium_symbiosum	0.00154275	0.00198466	0.00515167	0.000637518	0.000790786	0.00108956	k__Bacteria	p__Firmicutes	c__Clostridia	o__Clostridiales	f__Lachnospiraceae	g__Lachnoclostridium	s__Clostridium_symbiosum
LKT__s__Citrobacter_freundii	0.0061826	0.000199549	0.00191341	7.2218e-05	0.000389535	4.86919e-06	k__Bacteria	p__Proteobacteria	c__Gammaproteobacteria	o__Enterobacterales	f__Enterobacteriaceae	g__Citrobacter	s__Citrobacter_freundii
LKT__s__Eubacterium_Unclassified	9.88992e-06	0.000359772	0.000673649	0.0030717	0.00283772	0.00392916	k__Bacteria	p__Firmicutes	c__Clostridia	o__Clostridiales	f__Eubacteriaceae	g__Eubacterium	s__Eubacterium_Unclassified_An3
LKT__s__Veillonella_atypica	0.00312832	0.00345182	0.00230857	6.96055e-06	2.18026e-06	2.01656e-05	k__Bacteria	p__Firmicutes	c__Negativicutes	o__Veillonellales	f__Veillonellaceae	g__Veillonella	s__Veillonella_atypica
LKT__g__Blautia	8.83266e-05	0.000555538	0.00185678	0.0027872	0.00302566	0.00291232	k__Bacteria	p__Firmicutes	c__Clostridia	o__Clostridiales	f__Lachnospiraceae	g__Blautia	s__Unclassified
LKT__s__Peptoniphilus_grossensis	5.64427e-05	2.76124e-06	3.61558e-07	1.81861e-06	1.03023e-06	8.07574e-06	k__Bacteria	p__Firmicutes	c__Tissierellia	o__Tissierellales	f__Peptoniphilaceae	g__Peptoniphilus	s__Peptoniphilus_grossensis
LKT__s__Coprococcus_Unclassified	0.000338674	0.00160063	0.00282135	0.00147969	0.00253135	0.00299888	k__Bacteria	p__Firmicutes	c__Clostridia	o__Clostridiales	f__Lachnospiraceae	g__Coprococcus	s__Coprococcus_Unclassified_AF21_14LB
LKT__s__Megasphaera_Unclassified	0.00176444	0.00270577	0.000450614	0.000887655	0.00119407	0.0009703	k__Bacteria	p__Firmicutes	c__Negativicutes	o__Veillonellales	f__Veillonellaceae	g__Megasphaera	s__Megasphaera_Unclassified_SW808
LKT__s__Odoribacter_splanchnicus	4.75307e-05	0.000146346	0.000215172	0.00342241	0.00321469	0.00325314	k__Bacteria	p__Bacteroidetes	c__Bacteroidia	o__Bacteroidales	f__Odoribacteraceae	g__Odoribacter	s__Odoribacter_splanchnicus
LKT__s__Sellimonas_intestinalis	1.63294e-06	0.0043977	0.00503537	0.000715709	0.00103102	0.00170379	k__Bacteria	p__Firmicutes	c__Clostridia	o__Clostridiales	f__Lachnospiraceae	g__Sellimonas	s__Sellimonas_intestinalis
LKT__s__Ruminococcus_callidus	5.5354e-08	2.04802e-05	0.000509751	0.00264831	0.00340606	0.00329901	k__Bacteria	p__Firmicutes	c__Clostridia	o__Clostridiales	f__Ruminococcaceae	g__Ruminococcus	s__Ruminococcus_callidus
LKT__s__Prevotella_disiens	2.15881e-05	7.80197e-06	8.85816e-06	6.32727e-05	4.09816e-05	4.85257e-05	k__Bacteria	p__Bacteroidetes	c__Bacteroidia	o__Bacteroidales	f__Prevotellaceae	g__Prevotella	s__Prevotella_disiens
LKT__s__Alistipes_Unclassified	3.84803e-05	0.00035788	0.000961675	0.00278578	0.00218804	0.00414822	k__Bacteria	p__Bacteroidetes	c__Bacteroidia	o__Bacteroidales	f__Rikenellaceae	g__Alistipes	s__Alistipes_Unclassified_HGB5
LKT__s__Bacteroides_finegoldii	0.000216868	0.000741669	0.00158177	0.00297779	0.00198532	0.00299173	k__Bacteria	p__Bacteroidetes	c__Bacteroidia	o__Bacteroidales	f__Bacteroidaceae	g__Bacteroides	s__Bacteroides_finegoldii
LKT__s__Eubacterium_coprostanoligenes	5.35089e-07	2.26774e-06	0.000670983	0.00203461	0.00290332	0.0044741	k__Bacteria	p__Firmicutes	c__Clostridia	o__Clostridiales	f__Eubacteriaceae	g__Eubacterium	s__Eubacterium_coprostanoligenes
LKT__s__Methanobrevibacter_smithii	5.20328e-06	1.77542e-05	0.00108008	0.00304251	0.00215352	0.00176315	k__Archaea	p__Euryarchaeota	c__Methanobacteria	o__Methanobacteriales	f__Methanobacteriaceae	g__Methanobrevibacter	s__Methanobrevibacter_smithii
LKT__s__Streptococcus_anginosus	0.00395032	1.45699e-06	2.03376e-06	1.03208e-05	6.39702e-06	3.8146e-05	k__Bacteria	p__Firmicutes	c__Bacilli	o__Lactobacillales	f__Streptococcaceae	g__Streptococcus	s__Streptococcus_anginosus
LKT__s__Peptoniphilus_harei	2.7594e-05	8.32719e-05	3.95454e-06	1.60628e-06	4.79177e-07	5.16847e-05	k__Bacteria	p__Firmicutes	c__Tissierellia	o__Tissierellales	f__Peptoniphilaceae	g__Peptoniphilus	s__Peptoniphilus_harei
LKT__s__Alistipes_communis	1.16243e-06	2.36292e-05	0.000186428	0.0029334	0.00232427	0.00242346	k__Bacteria	p__Bacteroidetes	c__Bacteroidia	o__Bacteroidales	f__Rikenellaceae	g__Alistipes	s__Alistipes_communis
LKT__s__Blautia_hansenii	0.000233087	0.00373807	0.00208854	0.00145643	0.00120327	0.000388728	k__Bacteria	p__Firmicutes	c__Clostridia	o__Clostridiales	f__Lachnospiraceae	g__Blautia	s__Blautia_hansenii
LKT__s__Enterobacter_hormaechei	0.00436119	0.000556454	0.000441507	0.000457846	0.000726744	9.76214e-06	k__Bacteria	p__Proteobacteria	c__Gammaproteobacteria	o__Enterobacterales	f__Enterobacteriaceae	g__Enterobacter	s__Enterobacter_hormaechei
LKT__g__Roseburia	1.08586e-05	0.00018122	0.00139069	0.00251437	0.00254953	0.00251422	k__Bacteria	p__Firmicutes	c__Clostridia	o__Clostridiales	f__Lachnospiraceae	g__Roseburia	s__Unclassified
LKT__s__Phocaeicola_plebeius	0.000347033	9.25074e-05	0.000194586	0.00165413	0.00313086	0.00359152	k__Bacteria	p__Bacteroidetes	c__Bacteroidia	o__Bacteroidales	f__Missing	g__Phocaeicola	s__Phocaeicola_plebeius
LKT__s__Prevotella_stercorea	2.085e-06	7.77847e-06	6.48544e-06	0.00212224	0.00265362	0.00436686	k__Bacteria	p__Bacteroidetes	c__Bacteroidia	o__Bacteroidales	f__Prevotellaceae	g__Prevotella	s__Prevotella_stercorea
LKT__s__Staphylococcus_epidermidis	0.00490164	4.69998e-07	2.25973e-08	1.40319e-06	1.00627e-06	5.03546e-06	k__Bacteria	p__Firmicutes	c__Bacilli	o__Bacillales	f__Staphylococcaceae	g__Staphylococcus	s__Staphylococcus_epidermidis
LKT__s__Bacteroides_intestinalis	0.000220697	0.00035647	0.000818431	0.0020608	0.00225444	0.00262157	k__Bacteria	p__Bacteroidetes	c__Bacteroidia	o__Bacteroidales	f__Bacteroidaceae	g__Bacteroides	s__Bacteroides_intestinalis
LKT__s__Peptoniphilus_lacrimalis	4.0593e-07	9.90521e-06	2.25973e-07	3.88646e-06	1.749e-06	5.93804e-07	k__Bacteria	p__Firmicutes	c__Tissierellia	o__Tissierellales	f__Peptoniphilaceae	g__Peptoniphilus	s__Peptoniphilus_lacrimalis
LKT__s__Anaerococcus_vaginalis	2.90609e-06	2.32649e-05	1.7174e-06	8.20681e-06	1.09013e-06	1.20661e-05	k__Bacteria	p__Firmicutes	c__Tissierellia	o__Tissierellales	f__Peptoniphilaceae	g__Anaerococcus	s__Anaerococcus_vaginalis
LKT__s__Faecalicatena_fissicatena	7.8326e-06	3.89981e-05	0.000339774	0.00189539	0.00268415	0.0024478	k__Bacteria	p__Firmicutes	c__Clostridia	o__Clostridiales	f__Lachnospiraceae	g__Faecalicatena	s__Faecalicatena_fissicatena
LKT__s__Porphyromonas_Unclassified	6.19043e-06	1.59917e-05	8.36102e-07	1.84907e-05	4.52822e-06	1.85267e-06	k__Bacteria	p__Bacteroidetes	c__Bacteroidia	o__Bacteroidales	f__Porphyromonadaceae	g__Porphyromonas	s__Porphyromonas_Unclassified_COT_290_OH860
LKT__g__Ruminococcus	2.99465e-05	0.000228078	0.00125011	0.00209775	0.0020382	0.0021086	k__Bacteria	p__Firmicutes	c__Clostridia	o__Clostridiales	f__Ruminococcaceae	g__Ruminococcus	s__Unclassified
LKT__s__Porphyromonas_bennonis	3.96704e-07	8.10747e-07	2.25973e-07	1.15394e-06	1.67712e-07	3.3253e-07	k__Bacteria	p__Bacteroidetes	c__Bacteroidia	o__Bacteroidales	f__Porphyromonadaceae	g__Porphyromonas	s__Porphyromonas_bennonis
LKT__s__Klebsiella_michiganensis	0.00548645	8.92644e-05	0.000227058	2.53866e-06	4.1928e-07	3.30155e-06	k__Bacteria	p__Proteobacteria	c__Gammaproteobacteria	o__Enterobacterales	f__Enterobacteriaceae	g__Klebsiella	s__Klebsiella_michiganensis
LKT__s__Parasutterella_excrementihominis	3.69027e-08	0.000772677	0.00130247	0.00194107	0.00211657	0.00258101	k__Bacteria	p__Proteobacteria	c__Betaproteobacteria	o__Burkholderiales	f__Sutterellaceae	g__Parasutterella	s__Parasutterella_excrementihominis
LKT__g__Faecalibacterium	1.44382e-05	7.64687e-05	0.00122044	0.00205066	0.00210998	0.00230439	k__Bacteria	p__Firmicutes	c__Clostridia	o__Clostridiales	f__Ruminococcaceae	g__Faecalibacterium	s__Unclassified
LKT__s__Blautia_producta	0.00016406	0.00118566	0.00105236	0.0020299	0.00176662	0.000797099	k__Bacteria	p__Firmicutes	c__Clostridia	o__Clostridiales	f__Lachnospiraceae	g__Blautia	s__Blautia_producta
LKT__s__Mobiluncus_curtisii	3.04447e-07	4.34748e-07	6.7792e-08	9.04687e-07	3.47403e-07	6.65061e-07	k__Bacteria	p__Actinobacteria	c__Actinobacteria	o__Actinomycetales	f__Actinomycetaceae	g__Mobiluncus	s__Mobiluncus_curtisii
LKT__s__Eisenbergiella_massiliensis	2.24092e-05	0.00264872	0.00360891	0.000623117	0.000400904	0.00151662	k__Bacteria	p__Firmicutes	c__Clostridia	o__Clostridiales	f__Lachnospiraceae	g__Eisenbergiella	s__Eisenbergiella_massiliensis
LKT__s__Pseudoruminococcus_massiliensis	4.15155e-07	3.37224e-06	0.000201523	0.00188099	0.00169596	0.00166481	k__Bacteria	p__Firmicutes	c__Clostridia	o__Clostridiales	f__Ruminococcaceae	g__Pseudoruminococcus	s__Pseudoruminococcus_massiliensis
LKT__s__Evtepia_gabavorous	6.36571e-06	0.000208362	0.000575758	0.00185094	0.00220834	0.00187858	k__Bacteria	p__Firmicutes	c__Clostridia	o__Clostridiales	f__Missing	g__Evtepia	s__Evtepia_gabavorous
LKT__s__Eisenbergiella_tayi	0.00192442	0.0001502	0.000782862	0.00278387	0.000906999	0.0006172	k__Bacteria	p__Firmicutes	c__Clostridia	o__Clostridiales	f__Lachnospiraceae	g__Eisenbergiella	s__Eisenbergiella_tayi
LKT__s__Pseudoflavonifractor_Unclassified	8.1924e-06	0.000359455	0.000573159	0.00214891	0.0015686	0.00163574	k__Bacteria	p__Firmicutes	c__Clostridia	o__Clostridiales	f__Ruminococcaceae	g__Pseudoflavonifractor	s__Pseudoflavonifractor_Unclassified_An184
LKT__g__Parabacteroides	0.00079255	0.000351183	0.000697173	0.00194812	0.00138652	0.0013196	k__Bacteria	p__Bacteroidetes	c__Bacteroidia	o__Bacteroidales	f__Tannerellaceae	g__Parabacteroides	s__Unclassified
LKT__s__Streptococcus_thermophilus	8.57065e-05	0.000739013	0.00381689	0.000910965	0.00128104	0.00308493	k__Bacteria	p__Firmicutes	c__Bacilli	o__Lactobacillales	f__Streptococcaceae	g__Streptococcus	s__Streptococcus_thermophilus
LKT__s__Veillonella_seminalis	0.00169344	0.00246086	0.00103035	5.91739e-06	2.09041e-05	8.7408e-06	k__Bacteria	p__Firmicutes	c__Negativicutes	o__Veillonellales	f__Veillonellaceae	g__Veillonella	s__Veillonella_seminalis
LKT__s__Anaerostipes_caccae	9.4803e-05	0.00429742	0.00294864	0.000687027	6.44853e-05	6.5461e-05	k__Bacteria	p__Firmicutes	c__Clostridia	o__Clostridiales	f__Lachnospiraceae	g__Anaerostipes	s__Anaerostipes_caccae
LKT__s__Anaerotruncus_colihominis	2.71696e-05	0.000127851	0.00158988	0.00198509	0.00179838	0.00114999	k__Bacteria	p__Firmicutes	c__Clostridia	o__Clostridiales	f__Ruminococcaceae	g__Anaerotruncus	s__Anaerotruncus_colihominis
LKT__s__Anaeromassilibacillus_Unclassified	3.20131e-06	0.000165639	0.000688632	0.00236959	0.00171439	0.00126081	k__Bacteria	p__Firmicutes	c__Clostridia	o__Clostridiales	f__Ruminococcaceae	g__Anaeromassilibacillus	s__Anaeromassilibacillus_Unclassified_An200
LKT__s__Lactococcus_lactis	0.00243986	0.00020808	0.0024787	0.000171198	0.000173666	0.000175315	k__Bacteria	p__Firmicutes	c__Bacilli	o__Lactobacillales	f__Streptococcaceae	g__Lactococcus	s__Lactococcus_lactis
LKT__g__Bifidobacterium	0.00159935	0.0025127	0.000939643	0.000207663	0.000246932	0.000206169	k__Bacteria	p__Actinobacteria	c__Actinobacteria	o__Bifidobacteriales	f__Bifidobacteriaceae	g__Bifidobacterium	s__Unclassified
LKT__s__Veillonella_dispar	0.00227765	0.00319729	0.000446524	5.15579e-05	1.00028e-05	2.42035e-05	k__Bacteria	p__Firmicutes	c__Negativicutes	o__Veillonellales	f__Veillonellaceae	g__Veillonella	s__Veillonella_dispar
LKT__s__Roseburia_hominis	4.54826e-06	0.000666833	0.00132635	0.00150473	0.00204972	0.00152258	k__Bacteria	p__Firmicutes	c__Clostridia	o__Clostridiales	f__Lachnospiraceae	g__Roseburia	s__Roseburia_hominis
LKT__s__Parabacteroides_Unclassified	0.00151854	0.000167813	0.000594581	0.00137015	0.000694256	0.000884388	k__Bacteria	p__Bacteroidetes	c__Bacteroidia	o__Bacteroidales	f__Tannerellaceae	g__Parabacteroides	s__Parabacteroides_Unclassified_ZJ_118
LKT__s__Akkermansia_Unclassified	2.7677e-07	0.000228866	0.00117852	0.00320717	0.000536451	0.000551977	k__Bacteria	p__Verrucomicrobia	c__Verrucomicrobiae	o__Verrucomicrobiales	f__Akkermansiaceae	g__Akkermansia	s__Akkermansia_Unclassified_BIOML_A40
LKT__s__Anaerococcus_lactolyticus	4.0593e-06	3.52499e-08	2.03376e-07	9.2315e-07	2.0365e-07	1.18761e-07	k__Bacteria	p__Firmicutes	c__Tissierellia	o__Tissierellales	f__Peptoniphilaceae	g__Anaerococcus	s__Anaerococcus_lactolyticus
LKT__s__Faecalibacillus_Unclassified	1.92817e-06	0.000217174	0.0029443	0.000977635	0.00193282	0.00207171	k__Bacteria	p__Firmicutes	c__Erysipelotrichia	o__Erysipelotrichales	f__Erysipelotrichaceae	g__Faecalibacillus	s__Faecalibacillus_Unclassified_H12
LKT__s__Peptoniphilus_senegalensis	4.19768e-06	1.04575e-06	4.51947e-08	3.94185e-06	5.03136e-07	1.23511e-06	k__Bacteria	p__Firmicutes	c__Tissierellia	o__Tissierellales	f__Peptoniphilaceae	g__Peptoniphilus	s__Peptoniphilus_senegalensis
LKT__s__Clostridioides_difficile	0.000891219	0.000532144	0.00143961	0.000904013	0.000897726	0.000927403	k__Bacteria	p__Firmicutes	c__Clostridia	o__Clostridiales	f__Peptostreptococcaceae	g__Clostridioides	s__Clostridioides_difficile
LKT__s__Adlercreutzia_equolifaciens	9.22567e-09	5.5777e-05	0.000670192	0.00118191	0.00206377	0.00192561	k__Bacteria	p__Actinobacteria	c__Coriobacteriia	o__Eggerthellales	f__Eggerthellaceae	g__Adlercreutzia	s__Adlercreutzia_equolifaciens
LKT__s__Corynebacterium_aurimucosum	1.18181e-05	1.175e-08	2.25973e-08	9.2315e-08	7.18766e-08	1.71253e-05	k__Bacteria	p__Actinobacteria	c__Actinobacteria	o__Corynebacteriales	f__Corynebacteriaceae	g__Corynebacterium	s__Corynebacterium_aurimucosum
LKT__s__Porphyromonas_asaccharolytica	6.64249e-07	1.09275e-06	7.90907e-07	4.92131e-05	7.39131e-06	1.20186e-05	k__Bacteria	p__Bacteroidetes	c__Bacteroidia	o__Bacteroidales	f__Porphyromonadaceae	g__Porphyromonas	s__Porphyromonas_asaccharolytica
LKT__g__Phocaeicola	0.000354663	0.000540416	0.000563013	0.00143766	0.00121518	0.00155828	k__Bacteria	p__Bacteroidetes	c__Bacteroidia	o__Bacteroidales	f__Missing	g__Phocaeicola	s__Unclassified
LKT__s__Actinomyces_Unclassified	0.00435763	0.000571823	3.85511e-05	5.19734e-06	1.99937e-05	2.95714e-05	k__Bacteria	p__Actinobacteria	c__Actinobacteria	o__Actinomycetales	f__Actinomycetaceae	g__Actinomyces	s__Actinomyces_Unclassified_ICM47
LKT__s__Clostridium_tertium	0.00274441	0.000279496	0.000622738	1.39765e-05	1.6328e-05	7.12565e-06	k__Bacteria	p__Firmicutes	c__Clostridia	o__Clostridiales	f__Clostridiaceae	g__Clostridium	s__Clostridium_tertium
LKT__s__Paraprevotella_clara	7.38054e-07	4.22528e-05	0.00021002	0.00126823	0.00165928	0.00254611	k__Bacteria	p__Bacteroidetes	c__Bacteroidia	o__Bacteroidales	f__Prevotellaceae	g__Paraprevotella	s__Paraprevotella_clara
LKT__s__Coprobacillus_Unclassified	0.00120468	0.000732163	0.00152057	0.000405208	0.000930909	0.000904673	k__Bacteria	p__Firmicutes	c__Erysipelotrichia	o__Erysipelotrichales	f__Erysipelotrichaceae	g__Coprobacillus	s__Coprobacillus_Unclassified_8_2_54BFAA
LKT__g__Akkermansia	1.06003e-05	0.000267417	0.00091639	0.00295847	0.000448114	0.000616131	k__Bacteria	p__Verrucomicrobia	c__Verrucomicrobiae	o__Verrucomicrobiales	f__Akkermansiaceae	g__Akkermansia	s__Unclassified
LKT__s__Bacteroides_salyersiae	0.000290443	0.000259733	0.000155018	0.00149739	0.00143231	0.00128927	k__Bacteria	p__Bacteroidetes	c__Bacteroidia	o__Bacteroidales	f__Bacteroidaceae	g__Bacteroides	s__Bacteroides_salyersiae
LKT__s__Klebsiella_variicola	0.0039358	0.000363426	9.53608e-06	1.94692e-05	1.67712e-07	2.35146e-06	k__Bacteria	p__Proteobacteria	c__Gammaproteobacteria	o__Enterobacterales	f__Enterobacteriaceae	g__Klebsiella	s__Klebsiella_variicola
LKT__s__Flavonifractor_Unclassified	1.05726e-05	8.23907e-05	0.000237408	0.00173075	0.0012619	0.00113557	k__Bacteria	p__Firmicutes	c__Clostridia	o__Clostridiales	f__Ruminococcaceae	g__Flavonifractor	s__Flavonifractor_Unclassified_An10
LKT__s__Bilophila_wadsworthia	0.000133929	0.000140189	0.000357874	0.00107813	0.00166873	0.00200981	k__Bacteria	p__Proteobacteria	c__Deltaproteobacteria	o__Desulfovibrionales	f__Desulfovibrionaceae	g__Bilophila	s__Bilophila_wadsworthia
LKT__s__Alterileibacterium_massiliense	1.84513e-08	9.39996e-08	5.42336e-07	9.16688e-06	6.96005e-06	1.0926e-05	k__Bacteria	p__Firmicutes	c__Clostridia	o__Clostridiales	f__Clostridiales_Family_XIII_Incertae_Sedis	g__Alterileibacterium	s__Alterileibacterium_massiliense
LKT__s__Dorea_Unclassified	7.68406e-05	0.000203027	0.00113104	0.00115128	0.0016635	0.00139601	k__Bacteria	p__Firmicutes	c__Clostridia	o__Clostridiales	f__Lachnospiraceae	g__Dorea	s__Dorea_Unclassified_AF36_15AT
LKT__s__Cutibacterium_avidum	0.00246064	0	0	2.30788e-07	2.75527e-07	1.90017e-07	k__Bacteria	p__Actinobacteria	c__Actinobacteria	o__Propionibacteriales	f__Propionibacteriaceae	g__Cutibacterium	s__Cutibacterium_avidum
LKT__s__Murdochiella_massiliensis	0	9.39996e-08	2.25973e-08	1.28318e-06	1.749e-06	1.40138e-06	k__Bacteria	p__Firmicutes	c__Tissierellia	o__Tissierellales	f__Peptoniphilaceae	g__Murdochiella	s__Murdochiella_massiliensis
LKT__s__Clostridium_cuniculi	0.00225737	5.86323e-05	0.000202924	3.21441e-05	3.24403e-05	0.000112134	k__Bacteria	p__Firmicutes	c__Clostridia	o__Clostridiales	f__Clostridiaceae	g__Clostridium	s__Clostridium_cuniculi
LKT__s__Sutterella_wadsworthensis	0.000322382	0.000758483	0.000707704	0.00104297	0.000760754	0.00112578	k__Bacteria	p__Proteobacteria	c__Betaproteobacteria	o__Burkholderiales	f__Sutterellaceae	g__Sutterella	s__Sutterella_wadsworthensis
LKT__s__Peptoniphilus_pacaensis	8.30311e-08	1.175e-08	1.80779e-07	7.01594e-07	2.51568e-07	2.1377e-07	k__Bacteria	p__Firmicutes	c__Tissierellia	o__Tissierellales	f__Peptoniphilaceae	g__Peptoniphilus	s__Peptoniphilus_pacaensis
LKT__s__Coprococcus_catus	6.43952e-06	9.23899e-05	0.000261112	0.00135728	0.00166548	0.00128874	k__Bacteria	p__Firmicutes	c__Clostridia	o__Clostridiales	f__Lachnospiraceae	g__Coprococcus	s__Coprococcus_catus
LKT__s__Prevotella_bivia	4.04085e-06	1.19732e-05	2.73428e-05	5.30258e-05	2.23656e-05	6.37746e-05	k__Bacteria	p__Bacteroidetes	c__Bacteroidia	o__Bacteroidales	f__Prevotellaceae	g__Prevotella	s__Prevotella_bivia
LKT__s__Intestinibacter_bartlettii	0.00101984	0.000745311	0.00130466	0.000251549	0.000369601	0.000441862	k__Bacteria	p__Firmicutes	c__Clostridia	o__Clostridiales	f__Peptostreptococcaceae	g__Intestinibacter	s__Intestinibacter_bartlettii
LKT__s__Eubacterium_ramulus	1.0056e-06	2.12087e-05	0.000166226	0.00152456	0.00166663	0.00144223	k__Bacteria	p__Firmicutes	c__Clostridia	o__Clostridiales	f__Eubacteriaceae	g__Eubacterium	s__Eubacterium_ramulus
LKT__s__Anaerobutyricum_soehngenii	5.5354e-07	0.000293678	0.00281818	0.000725522	0.00114181	0.00125792	k__Bacteria	p__Firmicutes	c__Clostridia	o__Clostridiales	f__Lachnospiraceae	g__Anaerobutyricum	s__Anaerobutyricum_soehngenii
LKT__s__Intestinimonas_butyriciproducens	6.68216e-05	5.45315e-05	0.000452986	0.00106609	0.00117449	0.000948947	k__Bacteria	p__Firmicutes	c__Clostridia	o__Clostridiales	f__Missing	g__Intestinimonas	s__Intestinimonas_butyriciproducens
LKT__s__Streptococcus_vestibularis	0.00415827	5.05013e-05	1.62927e-05	7.87632e-05	3.56508e-05	8.4344e-05	k__Bacteria	p__Firmicutes	c__Bacilli	o__Lactobacillales	f__Streptococcaceae	g__Streptococcus	s__Streptococcus_vestibularis
LKT__s__Eubacterium_ventriosum	2.67545e-07	7.14397e-06	0.00044162	0.00109811	0.00160475	0.00126345	k__Bacteria	p__Firmicutes	c__Clostridia	o__Clostridiales	f__Eubacteriaceae	g__Eubacterium	s__Eubacterium_ventriosum
LKT__s__Enterococcus_avium	0.000483693	0.00267744	0.000274264	3.96955e-07	9.96688e-06	3.08778e-07	k__Bacteria	p__Firmicutes	c__Bacilli	o__Lactobacillales	f__Enterococcaceae	g__Enterococcus	s__Enterococcus_avium
LKT__s__Butyrivibrio_Unclassified	1.48441e-05	5.06188e-05	0.000596502	0.00104967	0.00116472	0.000856859	k__Bacteria	p__Firmicutes	c__Clostridia	o__Clostridiales	f__Lachnospiraceae	g__Butyrivibrio	s__Butyrivibrio_Unclassified_X503
LKT__s__Veillonella_Unclassified	0.00103249	0.00238533	0.000870314	4.22895e-05	2.54443e-05	2.89301e-05	k__Bacteria	p__Firmicutes	c__Negativicutes	o__Veillonellales	f__Veillonellaceae	g__Veillonella	s__Veillonella_Unclassified_S13054_11
LKT__s__Blautia_glucerasea	6.01514e-06	0.000135171	0.00062389	0.00104335	0.00137085	0.00108954	k__Bacteria	p__Firmicutes	c__Clostridia	o__Clostridiales	f__Lachnospiraceae	g__Blautia	s__Blautia_glucerasea
LKT__s__Bifidobacterium_animalis	0.00104252	0.000795107	0.00095763	0.00012012	0.00012019	0.00010698	k__Bacteria	p__Actinobacteria	c__Actinobacteria	o__Bifidobacteriales	f__Bifidobacteriaceae	g__Bifidobacterium	s__Bifidobacterium_animalis
LKT__s__Porphyromonas_uenonis	1.60527e-06	2.83174e-06	1.62701e-06	2.87746e-05	6.91213e-06	2.37284e-05	k__Bacteria	p__Bacteroidetes	c__Bacteroidia	o__Bacteroidales	f__Porphyromonadaceae	g__Porphyromonas	s__Porphyromonas_uenonis
LKT__s__Acinetobacter_baumannii	1.3857e-05	0.000160046	0.000488713	0.000647876	0.00120739	0.00157496	k__Bacteria	p__Proteobacteria	c__Gammaproteobacteria	o__Pseudomonadales	f__Moraxellaceae	g__Acinetobacter	s__Acinetobacter_baumannii
LKT__g__Klebsiella	0.00564087	0.000336848	7.70344e-05	0.000159807	3.54591e-06	9.8144e-05	k__Bacteria	p__Proteobacteria	c__Gammaproteobacteria	o__Enterobacterales	f__Enterobacteriaceae	g__Klebsiella	s__Unclassified
LKT__s__Streptococcus_lutetiensis	0.000211812	0.00298965	0.000734436	3.78492e-07	6.78036e-06	3.80035e-07	k__Bacteria	p__Firmicutes	c__Bacilli	o__Lactobacillales	f__Streptococcaceae	g__Streptococcus	s__Streptococcus_lutetiensis
LKT__s__Lawsonella_clevelandensis	7.10377e-07	2.02452e-05	3.61558e-07	7.93909e-07	7.18766e-08	0	k__Bacteria	p__Actinobacteria	c__Actinobacteria	o__Corynebacteriales	f__Missing	g__Lawsonella	s__Lawsonella_clevelandensis
LKT__s__Lachnospira_Unclassified	5.99669e-07	0.000443161	0.000563374	0.00108	0.00107304	0.00108994	k__Bacteria	p__Firmicutes	c__Clostridia	o__Clostridiales	f__Lachnospiraceae	g__Lachnospira	s__Lachnospira_Unclassified_NSJ_43
LKT__s__Coprobacillus_cateniformis	0.0012293	0.00108778	0.000899261	0.000349883	0.000114368	7.26816e-05	k__Bacteria	p__Firmicutes	c__Erysipelotrichia	o__Erysipelotrichales	f__Erysipelotrichaceae	g__Coprobacillus	s__Coprobacillus_cateniformis
LKT__s__Megasphaera_massiliensis	0.00029846	0.00139145	0.0002055	0.000430096	0.000450259	0.000265763	k__Bacteria	p__Firmicutes	c__Negativicutes	o__Veillonellales	f__Veillonellaceae	g__Megasphaera	s__Megasphaera_massiliensis
LKT__s__Butyrivibrio_crossotus	1.30082e-06	1.06572e-05	9.33044e-05	0.000280038	0.000368631	0.000228852	k__Bacteria	p__Firmicutes	c__Clostridia	o__Clostridiales	f__Lachnospiraceae	g__Butyrivibrio	s__Butyrivibrio_crossotus
LKT__s__Enterococcus_faecium	0.000523926	0.000738966	0.000243034	0.000371143	0.000307835	0.000402623	k__Bacteria	p__Firmicutes	c__Bacilli	o__Lactobacillales	f__Enterococcaceae	g__Enterococcus	s__Enterococcus_faecium
LKT__s__Neglecta_timonensis	1.07295e-05	7.57284e-05	0.000183129	0.00117486	0.00117672	0.00102008	k__Bacteria	p__Firmicutes	c__Clostridia	o__Clostridiales	f__Ruminococcaceae	g__Neglecta	s__Neglecta_timonensis
LKT__s__Blautia_luti	1.12e-05	6.84435e-05	0.000692428	0.000765532	0.00128336	0.00111217	k__Bacteria	p__Firmicutes	c__Clostridia	o__Clostridiales	f__Lachnospiraceae	g__Blautia	s__Blautia_luti
LKT__s__Prevotellamassilia_timonensis	2.7677e-08	3.94798e-05	1.53662e-06	0.000824807	0.000581242	0.000361698	k__Bacteria	p__Bacteroidetes	c__Bacteroidia	o__Bacteroidales	f__Prevotellaceae	g__Prevotellamassilia	s__Prevotellamassilia_timonensis
LKT__s__Parabacteroides_goldsteinii	1.34418e-05	7.78904e-05	0.000188281	0.000718977	0.00058692	0.000962675	k__Bacteria	p__Bacteroidetes	c__Bacteroidia	o__Bacteroidales	f__Tannerellaceae	g__Parabacteroides	s__Parabacteroides_goldsteinii
LKT__s__Enterocloster_aldensis	0.000566032	0.00103143	0.000487063	0.000186366	0.000103802	8.55553e-05	k__Bacteria	p__Firmicutes	c__Clostridia	o__Clostridiales	f__Lachnospiraceae	g__Enterocloster	s__Enterocloster_aldensis
LKT__s__Peptoniphilus_urinimassiliensis	3.69027e-08	2.34999e-08	1.12987e-07	3.6926e-07	2.87506e-07	4.03787e-07	k__Bacteria	p__Firmicutes	c__Tissierellia	o__Tissierellales	f__Peptoniphilaceae	g__Peptoniphilus	s__Peptoniphilus_urinimassiliensis
LKT__s__Catenibacterium_Unclassified	3.32124e-07	3.48974e-06	1.94337e-06	0.00114999	0.00127878	0.00124537	k__Bacteria	p__Firmicutes	c__Erysipelotrichia	o__Erysipelotrichales	f__Erysipelotrichaceae	g__Catenibacterium	s__Catenibacterium_Unclassified_NSJ_22
LKT__s__Alistipes_ihumii	9.22567e-08	2.76241e-05	8.84234e-05	0.00159982	0.00100446	0.000652947	k__Bacteria	p__Bacteroidetes	c__Bacteroidia	o__Bacteroidales	f__Rikenellaceae	g__Alistipes	s__Alistipes_ihumii
LKT__s__Staphylococcus_aureus	0.00167749	4.52726e-05	1.36488e-05	4.69514e-05	7.47876e-05	6.2777e-05	k__Bacteria	p__Firmicutes	c__Bacilli	o__Bacillales	f__Staphylococcaceae	g__Staphylococcus	s__Staphylococcus_aureus
LKT__g__Prevotella	0.000106307	7.1663e-05	2.00212e-05	0.000619591	0.000712548	0.000578128	k__Bacteria	p__Bacteroidetes	c__Bacteroidia	o__Bacteroidales	f__Prevotellaceae	g__Prevotella	s__Unclassified
LKT__s__Holdemanella_biformis	4.52058e-07	8.75959e-05	2.81337e-05	0.000815973	0.000798094	0.00117709	k__Bacteria	p__Firmicutes	c__Erysipelotrichia	o__Erysipelotrichales	f__Erysipelotrichaceae	g__Holdemanella	s__Holdemanella_biformis
LKT__s__Monoglobus_pectinilyticus	2.7677e-08	1.39824e-06	0.000298285	0.00104919	0.000984985	0.000922629	k__Bacteria	p__Firmicutes	c__Clostridia	o__Clostridiales	f__Missing	g__Monoglobus	s__Monoglobus_pectinilyticus
LKT__s__Flintibacter_Unclassified	9.50244e-07	9.45871e-06	9.0186e-05	0.000878174	0.0008224	0.0005915	k__Bacteria	p__Firmicutes	c__Clostridia	o__Clostridiales	f__Missing	g__Flintibacter	s__Flintibacter_Unclassified_BX5
LKT__s__Anaerococcus_prevotii	1.66062e-07	4.22998e-07	2.25973e-07	1.62474e-06	2.99486e-07	4.98796e-06	k__Bacteria	p__Firmicutes	c__Tissierellia	o__Tissierellales	f__Peptoniphilaceae	g__Anaerococcus	s__Anaerococcus_prevotii
LKT__s__Lachnoclostridium_Unclassified	9.66851e-06	0.000183428	0.000378099	0.000931542	0.000737825	0.000666842	k__Bacteria	p__Firmicutes	c__Clostridia	o__Clostridiales	f__Lachnospiraceae	g__Lachnoclostridium	s__Lachnoclostridium_Unclassified_An169
LKT__s__Phocaeicola_coprophilus	0.000387571	0.000102154	9.85244e-06	0.000581012	0.000913803	0.000587344	k__Bacteria	p__Bacteroidetes	c__Bacteroidia	o__Bacteroidales	f__Missing	g__Phocaeicola	s__Phocaeicola_coprophilus
LKT__g__Streptococcus	0.000664968	0.000384799	0.000250808	0.000229394	0.000258852	0.000295311	k__Bacteria	p__Firmicutes	c__Bacilli	o__Lactobacillales	f__Streptococcaceae	g__Streptococcus	s__Unclassified
LKT__s__Clostridium_scindens	0.000230162	0.000387666	0.000902402	0.000572187	0.000626105	0.000727006	k__Bacteria	p__Firmicutes	c__Clostridia	o__Clostridiales	f__Lachnospiraceae	g__Lachnoclostridium	s__Clostridium_scindens
LKT__s__Streptococcus_parasanguinis	0.000684314	0.000215012	0.000177796	0.000180984	0.000241901	0.000906549	k__Bacteria	p__Firmicutes	c__Bacilli	o__Lactobacillales	f__Streptococcaceae	g__Streptococcus	s__Streptococcus_parasanguinis
LKT__s__Lacticaseibacillus_paracasei	0.000489717	0.000555103	0.0011601	2.05863e-05	7.33021e-05	1.38e-05	k__Bacteria	p__Firmicutes	c__Bacilli	o__Lactobacillales	f__Lactobacillaceae	g__Lacticaseibacillus	s__Lacticaseibacillus_paracasei
LKT__s__Lactobacillus_iners	9.22567e-07	3.40749e-07	1.15246e-06	3.26795e-06	1.56931e-06	6.65061e-07	k__Bacteria	p__Firmicutes	c__Bacilli	o__Lactobacillales	f__Lactobacillaceae	g__Lactobacillus	s__Lactobacillus_iners
LKT__s__Dialister_massiliensis	1.15321e-06	1.22434e-05	2.25973e-08	0.000344557	0.000286644	0.000555017	k__Bacteria	p__Firmicutes	c__Negativicutes	o__Veillonellales	f__Veillonellaceae	g__Dialister	s__Dialister_massiliensis
LKT__s__Romboutsia_timonensis	4.42832e-07	6.01598e-06	0.00024256	0.000510594	0.000535732	0.000578674	k__Bacteria	p__Firmicutes	c__Clostridia	o__Clostridiales	f__Peptostreptococcaceae	g__Romboutsia	s__Romboutsia_timonensis
LKT__s__Peptostreptococcus_anaerobius	0.00015667	1.02225e-06	3.71048e-05	1.17794e-05	6.97203e-06	6.5556e-06	k__Bacteria	p__Firmicutes	c__Clostridia	o__Clostridiales	f__Peptostreptococcaceae	g__Peptostreptococcus	s__Peptostreptococcus_anaerobius
LKT__g__Alistipes	8.31233e-06	6.5976e-05	0.000201614	0.000888338	0.000768804	0.000554209	k__Bacteria	p__Bacteroidetes	c__Bacteroidia	o__Bacteroidales	f__Rikenellaceae	g__Alistipes	s__Unclassified
LKT__s__Varibaculum_massiliense	5.62213e-05	2.57324e-06	2.48571e-07	3.14794e-06	1.05419e-06	3.06403e-06	k__Bacteria	p__Actinobacteria	c__Actinobacteria	o__Actinomycetales	f__Actinomycetaceae	g__Varibaculum	s__Varibaculum_massiliense
LKT__s__Catenibacterium_mitsuokai	1.75288e-06	1.49224e-06	6.50804e-06	0.000563186	0.000316197	0.000783109	k__Bacteria	p__Firmicutes	c__Erysipelotrichia	o__Erysipelotrichales	f__Erysipelotrichaceae	g__Catenibacterium	s__Catenibacterium_mitsuokai
LKT__s__Collinsella_intestinalis	0.000885637	0.000113152	0.000282263	0.000238754	0.000379341	0.000211133	k__Bacteria	p__Actinobacteria	c__Coriobacteriia	o__Coriobacteriales	f__Coriobacteriaceae	g__Collinsella	s__Collinsella_intestinalis
LKT__s__Duodenibacillus_massiliensis	5.5354e-08	2.04449e-06	4.97142e-07	0.000143485	0.000191419	0.000130993	k__Bacteria	p__Proteobacteria	c__Betaproteobacteria	o__Burkholderiales	f__Sutterellaceae	g__Duodenibacillus	s__Duodenibacillus_massiliensis
LKT__s__Schaalia_turicensis	1.18827e-05	1.50399e-05	1.06208e-06	1.8583e-05	2.69537e-06	5.05921e-06	k__Bacteria	p__Actinobacteria	c__Actinobacteria	o__Actinomycetales	f__Actinomycetaceae	g__Schaalia	s__Schaalia_turicensis
LKT__s__Gemmiger_Unclassified	6.81777e-06	4.94085e-05	9.61065e-05	0.00103011	0.00027978	0.000953127	k__Bacteria	p__Firmicutes	c__Clostridia	o__Clostridiales	f__Ruminococcaceae	g__Gemmiger	s__Gemmiger_Unclassified_An87
LKT__s__Dialister_hominis	1.85436e-06	1.13857e-05	5.42336e-07	0.00056531	0.000460813	0.00050205	k__Bacteria	p__Firmicutes	c__Negativicutes	o__Veillonellales	f__Veillonellaceae	g__Dialister	s__Dialister_hominis
LKT__s__Lactobacillus_gasseri	0.0011377	0.000155534	0.000272637	8.49298e-07	2.87506e-07	5.19697e-05	k__Bacteria	p__Firmicutes	c__Bacilli	o__Lactobacillales	f__Lactobacillaceae	g__Lactobacillus	s__Lactobacillus_gasseri
LKT__s__Campylobacter_hominis	0	1.175e-08	0	2.1971e-06	7.66683e-07	4.98796e-07	k__Bacteria	p__Proteobacteria	c__Epsilonproteobacteria	o__Campylobacterales	f__Campylobacteraceae	g__Campylobacter	s__Campylobacter_hominis
LKT__s__Agathobaculum_butyriciproducens	5.81217e-07	1.58859e-05	0.000304477	0.00062909	0.000771343	0.0007633	k__Bacteria	p__Firmicutes	c__Clostridia	o__Clostridiales	f__Ruminococcaceae	g__Agathobaculum	s__Agathobaculum_butyriciproducens
LKT__s__Enterobacter_roggenkampii	0.000765509	0.000995209	0.000224911	5.07733e-07	5.03136e-07	3.3253e-07	k__Bacteria	p__Proteobacteria	c__Gammaproteobacteria	o__Enterobacterales	f__Enterobacteriaceae	g__Enterobacter	s__Enterobacter_roggenkampii
LKT__s__Streptococcus_agalactiae	2.77139e-05	8.76546e-06	1.49368e-05	4.26957e-05	6.85223e-06	1.70303e-05	k__Bacteria	p__Firmicutes	c__Bacilli	o__Lactobacillales	f__Streptococcaceae	g__Streptococcus	s__Streptococcus_agalactiae
LKT__s__Anaerococcus_vaginimassiliensis	1.21779e-06	5.87498e-08	0	1.29241e-07	5.98971e-08	4.75043e-08	k__Bacteria	p__Firmicutes	c__Tissierellia	o__Tissierellales	f__Peptoniphilaceae	g__Anaerococcus	s__Anaerococcus_vaginimassiliensis
LKT__s__Peptoniphilus_duerdenii	4.61284e-08	2.34999e-08	6.7792e-08	5.72353e-07	2.99486e-07	4.75043e-07	k__Bacteria	p__Firmicutes	c__Tissierellia	o__Tissierellales	f__Peptoniphilaceae	g__Peptoniphilus	s__Peptoniphilus_duerdenii
LKT__s__Phascolarctobacterium_succinatutens	0	3.28999e-07	2.22584e-05	0.000628748	0.000548718	0.000392742	k__Bacteria	p__Firmicutes	c__Negativicutes	o__Acidaminococcales	f__Acidaminococcaceae	g__Phascolarctobacterium	s__Phascolarctobacterium_succinatutens
LKT__s__Haemophilus_parainfluenzae	0.00102555	0.000613888	0.00038594	6.70853e-05	8.61321e-05	6.34183e-06	k__Bacteria	p__Proteobacteria	c__Gammaproteobacteria	o__Pasteurellales	f__Pasteurellaceae	g__Haemophilus	s__Haemophilus_parainfluenzae
LKT__s__Prevotella_hominis	5.99669e-07	4.34748e-06	9.10673e-06	0.000948094	0.000145526	6.70999e-05	k__Bacteria	p__Bacteroidetes	c__Bacteroidia	o__Bacteroidales	f__Prevotellaceae	g__Prevotella	s__Prevotella_hominis
LKT__s__Coprococcus_phoceensis	0.000311911	0.000465016	0.000558064	0.000332279	0.000355861	9.21822e-05	k__Bacteria	p__Firmicutes	c__Clostridia	o__Clostridiales	f__Lachnospiraceae	g__Coprococcus	s__Coprococcus_phoceensis
LKT__s__Lagierella_massiliensis	0	0	1.35584e-07	9.78539e-07	9.22416e-07	9.26335e-07	k__Bacteria	p__Firmicutes	c__Tissierellia	o__Tissierellales	f__Peptoniphilaceae	g__Lagierella	s__Lagierella_massiliensis
LKT__s__Corynebacterium_tuberculostearicum	5.17745e-05	1.175e-08	0	1.8463e-08	2.39589e-08	0.000196787	k__Bacteria	p__Actinobacteria	c__Actinobacteria	o__Corynebacteriales	f__Corynebacteriaceae	g__Corynebacterium	s__Corynebacterium_tuberculostearicum
LKT__s__Hydrogeniiclostidium_mannosilyticum	1.11169e-05	0.00012234	0.000305968	0.000572898	0.000490606	0.000707173	k__Bacteria	p__Firmicutes	c__Clostridia	o__Clostridiales	f__Ruminococcaceae	g__Hydrogeniiclostidium	s__Hydrogeniiclostidium_mannosilyticum
LKT__g__Oscillibacter	8.57988e-07	4.71291e-05	0.000199286	0.000619028	0.000589076	0.000513617	k__Bacteria	p__Firmicutes	c__Clostridia	o__Clostridiales	f__Oscillospiraceae	g__Oscillibacter	s__Unclassified
LKT__g__Escherichia	0.000810688	0.00062451	0.000166588	0.00032313	0.00011426	4.37277e-05	k__Bacteria	p__Proteobacteria	c__Gammaproteobacteria	o__Enterobacterales	f__Enterobacteriaceae	g__Escherichia	s__Unclassified
LKT__s__Enterococcus_casseliflavus	0.000874566	0.000522603	1.99761e-05	9.41613e-07	6.94807e-07	5.81928e-06	k__Bacteria	p__Firmicutes	c__Bacilli	o__Lactobacillales	f__Enterococcaceae	g__Enterococcus	s__Enterococcus_casseliflavus
LKT__s__Alistipes_senegalensis	2.2649e-05	3.12901e-05	4.26864e-05	0.000705878	0.000663205	0.000759737	k__Bacteria	p__Bacteroidetes	c__Bacteroidia	o__Bacteroidales	f__Rikenellaceae	g__Alistipes	s__Alistipes_senegalensis
LKT__s__Eubacterium_callanderi	0.000101187	0.000951593	0.000424966	0.00025911	9.88423e-05	0.000122134	k__Bacteria	p__Firmicutes	c__Clostridia	o__Clostridiales	f__Eubacteriaceae	g__Eubacterium	s__Eubacterium_callanderi
LKT__g__Corynebacterium	2.79999e-05	1.12095e-05	9.26491e-07	7.02517e-06	7.12776e-06	9.71464e-06	k__Bacteria	p__Actinobacteria	c__Actinobacteria	o__Corynebacteriales	f__Corynebacteriaceae	g__Corynebacterium	s__Unclassified
LKT__s__Bilophila_Unclassified	0.000128015	0.00015853	0.000177276	0.000366749	0.000653358	0.000536466	k__Bacteria	p__Proteobacteria	c__Deltaproteobacteria	o__Desulfovibrionales	f__Desulfovibrionaceae	g__Bilophila	s__Bilophila_Unclassified_4_1_30
LKT__s__Enterocloster_asparagiformis	2.95222e-07	0.00140915	4.17373e-05	0.000190021	0.000292526	9.73601e-05	k__Bacteria	p__Firmicutes	c__Clostridia	o__Clostridiales	f__Lachnospiraceae	g__Enterocloster	s__Enterocloster_asparagiformis
LKT__s__Lawsonibacter_Unclassified	3.78253e-07	6.07472e-06	7.40063e-05	0.000584373	0.000426767	0.000345808	k__Bacteria	p__Firmicutes	c__Clostridia	o__Clostridiales	f__Missing	g__Lawsonibacter	s__Lawsonibacter_Unclassified_NSJ_51
LKT__s__Negativibacillus_massiliensis	4.61284e-08	7.96882e-05	3.99521e-05	0.000598644	0.000660474	0.00043666	k__Bacteria	p__Firmicutes	c__Clostridia	o__Clostridiales	f__Ruminococcaceae	g__Negativibacillus	s__Negativibacillus_massiliensis
LKT__s__Prevotella_colorans	4.79735e-07	8.92996e-07	1.35584e-07	1.88323e-06	1.13805e-06	1.66265e-06	k__Bacteria	p__Bacteroidetes	c__Bacteroidia	o__Bacteroidales	f__Prevotellaceae	g__Prevotella	s__Prevotella_colorans
LKT__s__Acidaminococcus_Unclassified	7.27075e-05	3.71768e-05	0.000216234	0.000551832	0.00057082	0.00044331	k__Bacteria	p__Firmicutes	c__Negativicutes	o__Acidaminococcales	f__Acidaminococcaceae	g__Acidaminococcus	s__Acidaminococcus_Unclassified_AM33_14BH
LKT__s__Kallipyga_massiliensis	9.22567e-09	1.175e-08	2.25973e-07	7.84678e-07	4.43239e-07	7.12565e-07	k__Bacteria	p__Firmicutes	c__Tissierellia	o__Missing	f__Missing	g__Kallipyga	s__Kallipyga_massiliensis
LKT__g__Bacillus	2.25106e-06	2.35822e-05	1.98857e-05	0.000509016	0.000484065	0.000278755	k__Bacteria	p__Firmicutes	c__Bacilli	o__Bacillales	f__Bacillaceae	g__Bacillus	s__Unclassified
LKT__g__Eggerthella	0.000110985	0.000310516	0.000482182	0.000289417	0.000300887	0.000332554	k__Bacteria	p__Actinobacteria	c__Coriobacteriia	o__Eggerthellales	f__Eggerthellaceae	g__Eggerthella	s__Unclassified
LKT__s__Anaerococcus_senegalensis	9.22567e-08	4.69998e-08	6.7792e-08	3.13871e-07	2.27609e-07	4.98796e-07	k__Bacteria	p__Firmicutes	c__Tissierellia	o__Tissierellales	f__Peptoniphilaceae	g__Anaerococcus	s__Anaerococcus_senegalensis
LKT__s__Alistipes_indistinctus	2.30642e-07	7.28497e-07	1.44623e-05	0.000646528	0.00058928	0.000423216	k__Bacteria	p__Bacteroidetes	c__Bacteroidia	o__Bacteroidales	f__Rikenellaceae	g__Alistipes	s__Alistipes_indistinctus
LKT__s__Lawsonibacter_asaccharolyticus	3.91169e-06	0.000108252	0.000141369	0.000429976	0.000504394	0.000429962	k__Bacteria	p__Firmicutes	c__Clostridia	o__Clostridiales	f__Missing	g__Lawsonibacter	s__Lawsonibacter_asaccharolyticus
LKT__g__Citrobacter	0.000791581	0.000162796	0.000786003	4.9407e-05	2.89902e-05	4.18038e-06	k__Bacteria	p__Proteobacteria	c__Gammaproteobacteria	o__Enterobacterales	f__Enterobacteriaceae	g__Citrobacter	s__Unclassified
LKT__g__Coprococcus	1.14491e-05	7.85837e-05	0.000382212	0.000341427	0.000502872	0.000515565	k__Bacteria	p__Firmicutes	c__Clostridia	o__Clostridiales	f__Lachnospiraceae	g__Coprococcus	s__Unclassified
LKT__s__Clostridium_carnis	0.000833724	0.000292163	6.55323e-06	1.03393e-06	1.43753e-07	5.70052e-07	k__Bacteria	p__Firmicutes	c__Clostridia	o__Clostridiales	f__Clostridiaceae	g__Clostridium	s__Clostridium_carnis
LKT__s__Lacrimispora_celerecrescens	1.20856e-06	1.28427e-05	0.000215104	0.000591832	0.000527023	0.000500814	k__Bacteria	p__Firmicutes	c__Clostridia	o__Clostridiales	f__Lachnospiraceae	g__Lacrimispora	s__Lacrimispora_celerecrescens
LKT__s__Holdemanella_Unclassified	2.85996e-07	2.18197e-05	0.000105733	0.000532685	0.000703935	0.000520196	k__Bacteria	p__Firmicutes	c__Erysipelotrichia	o__Erysipelotrichales	f__Erysipelotrichaceae	g__Holdemanella	s__Holdemanella_Unclassified_L34
LKT__s__Peptococcus_niger	1.29159e-07	2.11499e-07	1.01236e-05	0.000174438	8.9127e-06	1.37288e-05	k__Bacteria	p__Firmicutes	c__Clostridia	o__Clostridiales	f__Peptococcaceae	g__Peptococcus	s__Peptococcus_niger
LKT__s__Bacteroides_nordii	3.64045e-05	3.59079e-05	0.000107631	0.000379535	0.000594431	0.00010508	k__Bacteria	p__Bacteroidetes	c__Bacteroidia	o__Bacteroidales	f__Bacteroidaceae	g__Bacteroides	s__Bacteroides_nordii
LKT__s__Prevotella_pectinovora	2.16803e-06	9.39996e-08	3.84155e-06	0.000532095	0.000651753	0.000238472	k__Bacteria	p__Bacteroidetes	c__Bacteroidia	o__Bacteroidales	f__Prevotellaceae	g__Prevotella	s__Prevotella_pectinovora
LKT__s__Parabacteroides_johnsonii	7.10469e-05	3.94681e-05	2.77269e-05	0.000378002	0.000441741	0.000471528	k__Bacteria	p__Bacteroidetes	c__Bacteroidia	o__Bacteroidales	f__Tannerellaceae	g__Parabacteroides	s__Parabacteroides_johnsonii
LKT__s__Dysosmobacter_welbionis	6.19043e-06	4.58013e-05	0.000216053	0.000427603	0.000400317	0.000623898	k__Bacteria	p__Firmicutes	c__Clostridia	o__Clostridiales	f__Oscillospiraceae	g__Dysosmobacter	s__Dysosmobacter_welbionis
LKT__s__Slackia_isoflavoniconvertens	0.000100062	4.26523e-06	4.58952e-05	0.000241542	0.000511198	0.000439178	k__Bacteria	p__Actinobacteria	c__Coriobacteriia	o__Eggerthellales	f__Eggerthellaceae	g__Slackia	s__Slackia_isoflavoniconvertens
LKT__s__Bacillus_Unclassified	3.15518e-06	3.00564e-05	2.41792e-05	0.000308886	0.000398244	0.000251417	k__Bacteria	p__Firmicutes	c__Bacilli	o__Bacillales	f__Bacillaceae	g__Bacillus	s__Bacillus_Unclassified_BRMEA1
LKT__s__Collinsella_stercoris	0.000182558	0.000308483	4.31609e-05	0.000682116	0.000168958	0.000518486	k__Bacteria	p__Actinobacteria	c__Coriobacteriia	o__Coriobacteriales	f__Coriobacteriaceae	g__Collinsella	s__Collinsella_stercoris
LKT__g__Dorea	1.64955e-05	3.56024e-05	0.000212415	0.00049887	0.000435404	0.000418798	k__Bacteria	p__Firmicutes	c__Clostridia	o__Clostridiales	f__Lachnospiraceae	g__Dorea	s__Unclassified
LKT__s__Prevotella_marseillensis	3.84711e-06	3.28999e-06	3.34215e-05	0.000590115	0.00056229	5.77178e-06	k__Bacteria	p__Bacteroidetes	c__Bacteroidia	o__Bacteroidales	f__Prevotellaceae	g__Prevotella	s__Prevotella_marseillensis
LKT__s__Sutterella_Unclassified	1.13937e-05	0.000149389	0.00021124	0.000538584	0.000438986	0.000299586	k__Bacteria	p__Proteobacteria	c__Betaproteobacteria	o__Burkholderiales	f__Sutterellaceae	g__Sutterella	s__Sutterella_Unclassified_KLE1602
LKT__s__Anaerotignum_lactatifermentans	9.12419e-06	3.13136e-05	0.000201839	0.000347972	0.000460058	0.000633637	k__Bacteria	p__Firmicutes	c__Clostridia	o__Clostridiales	f__Lachnospiraceae	g__Anaerotignum	s__Anaerotignum_lactatifermentans
LKT__g__Butyricicoccus	3.50576e-07	1.17265e-05	0.000209907	0.000453064	0.000400592	0.000420366	k__Bacteria	p__Firmicutes	c__Clostridia	o__Clostridiales	f__Clostridiaceae	g__Butyricicoccus	s__Unclassified
LKT__s__Intestinimonas_massiliensis	3.30279e-06	2.54269e-05	0.000197546	0.000486417	0.000347475	0.000294836	k__Bacteria	p__Firmicutes	c__Clostridia	o__Clostridiales	f__Missing	g__Intestinimonas	s__Intestinimonas_massiliensis
LKT__g__Collinsella	6.86206e-05	0.000113469	0.000276479	0.000251762	0.000283206	0.000389773	k__Bacteria	p__Actinobacteria	c__Coriobacteriia	o__Coriobacteriales	f__Coriobacteriaceae	g__Collinsella	s__Unclassified
LKT__s__Mediterraneibacter_glycyrrhizinilyticus	2.58965e-05	0.000200513	0.000549341	0.000317813	0.000405108	0.000277117	k__Bacteria	p__Firmicutes	c__Clostridia	o__Clostridiales	f__Lachnospiraceae	g__Mediterraneibacter	s__Mediterraneibacter_glycyrrhizinilyticus
LKT__s__Desulfovibrio_piger	3.32124e-07	3.52499e-07	3.63817e-06	0.000672884	0.000475883	7.88572e-05	k__Bacteria	p__Proteobacteria	c__Deltaproteobacteria	o__Desulfovibrionales	f__Desulfovibrionaceae	g__Desulfovibrio	s__Desulfovibrio_piger
LKT__s__Blautia_schinkii	4.40065e-06	2.09149e-05	0.000137188	0.000353216	0.000370128	0.000468084	k__Bacteria	p__Firmicutes	c__Clostridia	o__Clostridiales	f__Lachnospiraceae	g__Blautia	s__Blautia_schinkii
LKT__s__Clostridium_saudiense	0.000509045	0.000122	0.000267033	3.63721e-05	6.98401e-05	3.25405e-05	k__Bacteria	p__Firmicutes	c__Clostridia	o__Clostridiales	f__Clostridiaceae	g__Clostridium	s__Clostridium_saudiense
LKT__s__Lactobacillus_crispatus	3.40243e-05	2.20899e-06	6.91479e-06	1.18163e-05	1.41956e-05	8.55078e-06	k__Bacteria	p__Firmicutes	c__Bacilli	o__Lactobacillales	f__Lactobacillaceae	g__Lactobacillus	s__Lactobacillus_crispatus
LKT__g__Enterobacter	0.000614458	0.00015685	0.000218923	3.63167e-05	2.80079e-05	3.84785e-06	k__Bacteria	p__Proteobacteria	c__Gammaproteobacteria	o__Enterobacterales	f__Enterobacteriaceae	g__Enterobacter	s__Unclassified
LKT__s__Dialister_succinatiphilus	1.84513e-08	2.34999e-07	0.000187648	0.000296867	0.000273143	0.000419345	k__Bacteria	p__Firmicutes	c__Negativicutes	o__Veillonellales	f__Veillonellaceae	g__Dialister	s__Dialister_succinatiphilus
LKT__s__Ezakiella_massiliensis	9.22567e-09	3.52499e-08	9.03894e-08	8.30835e-08	4.79177e-08	7.12565e-08	k__Bacteria	p__Firmicutes	c__Tissierellia	o__Missing	f__Missing	g__Ezakiella	s__Ezakiella_massiliensis
LKT__s__Faecalibacillus_faecis	1.38385e-07	3.97971e-05	0.00013337	0.000390013	0.000435428	0.000496919	k__Bacteria	p__Firmicutes	c__Erysipelotrichia	o__Erysipelotrichales	f__Erysipelotrichaceae	g__Faecalibacillus	s__Faecalibacillus_faecis
LKT__s__Peptoniphilus_coxii	2.7677e-08	5.87498e-08	2.25973e-08	2.30788e-07	1.31774e-07	1.33725e-05	k__Bacteria	p__Firmicutes	c__Tissierellia	o__Tissierellales	f__Peptoniphilaceae	g__Peptoniphilus	s__Peptoniphilus_coxii
LKT__s__Streptococcus_mitis	0.000653823	0.000497469	1.01914e-05	1.8463e-06	1.80171e-05	2.1377e-06	k__Bacteria	p__Firmicutes	c__Bacilli	o__Lactobacillales	f__Streptococcaceae	g__Streptococcus	s__Streptococcus_mitis
LKT__s__Coprobacter_fastidiosus	1.49456e-06	2.96099e-06	0.000840124	0.000324173	0.000325277	0.000252557	k__Bacteria	p__Bacteroidetes	c__Bacteroidia	o__Bacteroidales	f__Barnesiellaceae	g__Coprobacter	s__Coprobacter_fastidiosus
LKT__s__Anaerotignum_faecicola	9.22567e-09	3.12549e-06	0.000273925	0.000493968	0.000459279	0.000395284	k__Bacteria	p__Firmicutes	c__Clostridia	o__Clostridiales	f__Lachnospiraceae	g__Anaerotignum	s__Anaerotignum_faecicola
LKT__s__Ruminococcus_champanellensis	2.1219e-07	2.59674e-06	6.05609e-05	0.0005396	0.000364798	0.000335167	k__Bacteria	p__Firmicutes	c__Clostridia	o__Clostridiales	f__Ruminococcaceae	g__Ruminococcus	s__Ruminococcus_champanellensis
LKT__s__Agathobaculum_Unclassified	1.15321e-06	1.38179e-05	9.96769e-05	0.000367349	0.000392075	0.000266286	k__Bacteria	p__Firmicutes	c__Clostridia	o__Clostridiales	f__Ruminococcaceae	g__Agathobaculum	s__Agathobaculum_Unclassified_Marseille_P7918
LKT__g__Eubacterium	9.33638e-06	4.55193e-05	0.000109959	0.000361469	0.000485526	0.000267497	k__Bacteria	p__Firmicutes	c__Clostridia	o__Clostridiales	f__Eubacteriaceae	g__Eubacterium	s__Unclassified
LKT__s__Anaerococcus_octavius	1.33772e-06	1.82124e-06	2.25973e-08	4.43112e-07	2.63547e-07	3.3253e-07	k__Bacteria	p__Firmicutes	c__Tissierellia	o__Tissierellales	f__Peptoniphilaceae	g__Anaerococcus	s__Anaerococcus_octavius
LKT__s__Acidaminococcus_intestini	5.02061e-05	0.000165862	0.000342327	0.000438358	0.000156284	0.000149662	k__Bacteria	p__Firmicutes	c__Negativicutes	o__Acidaminococcales	f__Acidaminococcaceae	g__Acidaminococcus	s__Acidaminococcus_intestini
LKT__s__Acutalibacter_muris	9.22567e-08	4.95848e-06	3.92516e-05	0.000510197	0.000401263	0.000294099	k__Bacteria	p__Firmicutes	c__Clostridia	o__Clostridiales	f__Ruminococcaceae	g__Acutalibacter	s__Acutalibacter_muris
LKT__s__Longibaculum_muris	3.94121e-05	6.32147e-06	2.51508e-05	0.00044554	0.000110534	0.00056067	k__Bacteria	p__Firmicutes	c__Erysipelotrichia	o__Erysipelotrichales	f__Erysipelotrichaceae	g__Longibaculum	s__Longibaculum_muris
LKT__s__Anaerococcus_rubeinfantis	1.29159e-07	1.87999e-07	1.12987e-07	6.09279e-07	5.98971e-08	7.12565e-07	k__Bacteria	p__Firmicutes	c__Tissierellia	o__Tissierellales	f__Peptoniphilaceae	g__Anaerococcus	s__Anaerococcus_rubeinfantis
LKT__s__Neglecta_Unclassified	4.44677e-06	5.42025e-05	0.000132692	0.000465074	0.000361264	0.000225076	k__Bacteria	p__Firmicutes	c__Clostridia	o__Clostridiales	f__Ruminococcaceae	g__Neglecta	s__Neglecta_Unclassified_524_5
LKT__s__Mogibacterium_Unclassified	1.47611e-07	2.39112e-05	6.45154e-05	0.000156188	0.000276306	0.000275668	k__Bacteria	p__Firmicutes	c__Clostridia	o__Clostridiales	f__Clostridiales_Family_XIII_Incertae_Sedis	g__Mogibacterium	s__Mogibacterium_Unclassified_NSJ_24
LKT__s__Streptomyces_Unclassified	1.01482e-05	1.72137e-05	3.07324e-05	0.000239234	0.00023076	0.000208615	k__Bacteria	p__Actinobacteria	c__Actinobacteria	o__Streptomycetales	f__Streptomycetaceae	g__Streptomyces	s__Streptomyces_Unclassified_NRRL_S_350
LKT__s__Massilimaliae_timonensis	2.58319e-06	3.15839e-05	0.000236956	0.00047281	0.00024202	0.000288731	k__Bacteria	p__Firmicutes	c__Clostridia	o__Clostridiales	f__Ruminococcaceae	g__Massilimaliae	s__Massilimaliae_timonensis
LKT__s__Butyricimonas_virosa	7.68499e-06	2.77181e-05	5.03921e-06	0.000475265	0.000593569	0.000126837	k__Bacteria	p__Bacteroidetes	c__Bacteroidia	o__Bacteroidales	f__Odoribacteraceae	g__Butyricimonas	s__Butyricimonas_virosa
LKT__g__Anaerotruncus	5.5354e-08	1.1233e-05	5.05051e-05	0.000343338	0.00033673	0.000209209	k__Bacteria	p__Firmicutes	c__Clostridia	o__Clostridiales	f__Ruminococcaceae	g__Anaerotruncus	s__Unclassified
LKT__s__Blautia_faecicola	1.10893e-05	4.15126e-05	0.00019201	0.000413737	0.000293628	0.000348278	k__Bacteria	p__Firmicutes	c__Clostridia	o__Clostridiales	f__Lachnospiraceae	g__Blautia	s__Blautia_faecicola
LKT__s__Facklamia_hominis	9.22567e-09	3.52499e-08	4.51947e-08	1.66167e-07	2.0365e-07	4.27539e-07	k__Bacteria	p__Firmicutes	c__Bacilli	o__Lactobacillales	f__Aerococcaceae	g__Facklamia	s__Facklamia_hominis
LKT__s__Faecalibacillus_intestinalis	5.35089e-07	3.28646e-05	0.000541229	0.000182636	0.00046945	0.000373883	k__Bacteria	p__Firmicutes	c__Erysipelotrichia	o__Erysipelotrichales	f__Erysipelotrichaceae	g__Faecalibacillus	s__Faecalibacillus_intestinalis
LKT__s__Finegoldia_Unclassified	2.28797e-06	4.69998e-08	4.51947e-07	2.67714e-07	1.07815e-07	3.20654e-06	k__Bacteria	p__Firmicutes	c__Tissierellia	o__Tissierellales	f__Peptoniphilaceae	g__Finegoldia	s__Finegoldia_Unclassified_BIOML_A1
LKT__s__Alistipes_dispar	4.1331e-06	4.11248e-07	1.42589e-05	0.000654837	0.000201913	0.000178165	k__Bacteria	p__Bacteroidetes	c__Bacteroidia	o__Bacteroidales	f__Rikenellaceae	g__Alistipes	s__Alistipes_dispar
LKT__s__Frisingicoccus_caecimuris	1.35156e-05	6.96772e-06	0.000133257	0.000363934	0.000463077	0.000225954	k__Bacteria	p__Firmicutes	c__Clostridia	o__Clostridiales	f__Lachnospiraceae	g__Frisingicoccus	s__Frisingicoccus_caecimuris
LKT__s__Prevotella_lascolaii	1.25469e-06	2.59674e-06	4.04492e-06	5.18533e-05	4.22155e-05	1.99281e-05	k__Bacteria	p__Bacteroidetes	c__Bacteroidia	o__Bacteroidales	f__Prevotellaceae	g__Prevotella	s__Prevotella_lascolaii
LKT__s__Clostridium_spiroforme	8.18686e-05	0.000213097	0.000302217	0.000118006	0.000292705	0.00025783	k__Bacteria	p__Firmicutes	c__Erysipelotrichia	o__Erysipelotrichales	f__Erysipelotrichaceae	g__Erysipelatoclostridium	s__Clostridium_spiroforme
LKT__s__Dorea_phocaeensis	1.95308e-05	3.91273e-05	5.94084e-05	0.000295971	0.000528568	0.000210919	k__Bacteria	p__Firmicutes	c__Clostridia	o__Clostridiales	f__Lachnospiraceae	g__Dorea	s__Dorea_phocaeensis
LKT__s__Olegusella_massiliensis	1.84513e-08	0	2.25973e-08	5.44659e-07	9.22416e-07	5.22548e-07	k__Bacteria	p__Actinobacteria	c__Coriobacteriia	o__Coriobacteriales	f__Coriobacteriaceae	g__Olegusella	s__Olegusella_massiliensis
LKT__s__Pseudoflavonifractor_capillosus	8.9489e-07	2.42871e-05	0.000277179	0.000297347	0.000255054	0.000287354	k__Bacteria	p__Firmicutes	c__Clostridia	o__Clostridiales	f__Ruminococcaceae	g__Pseudoflavonifractor	s__Pseudoflavonifractor_capillosus
LKT__s__Anaerococcus_hydrogenalis	1.49456e-06	4.34748e-07	5.87531e-07	1.81861e-06	7.06786e-07	2.63649e-06	k__Bacteria	p__Firmicutes	c__Tissierellia	o__Tissierellales	f__Peptoniphilaceae	g__Anaerococcus	s__Anaerococcus_hydrogenalis
LKT__s__Blautia_hydrogenotrophica	1.69752e-06	4.9808e-05	7.97686e-05	0.000342738	0.000430912	0.000206501	k__Bacteria	p__Firmicutes	c__Clostridia	o__Clostridiales	f__Lachnospiraceae	g__Blautia	s__Blautia_hydrogenotrophica
LKT__s__Anaerotruncus_rubiinfantis	5.5354e-08	1.51457e-05	4.18955e-05	0.000400278	0.000333196	0.000230562	k__Bacteria	p__Firmicutes	c__Clostridia	o__Clostridiales	f__Ruminococcaceae	g__Anaerotruncus	s__Anaerotruncus_rubiinfantis
LKT__s__Veillonella_tobetsuensis	0.000157455	0.000517491	0.000229499	1.29241e-06	1.46149e-06	4.22789e-06	k__Bacteria	p__Firmicutes	c__Negativicutes	o__Veillonellales	f__Veillonellaceae	g__Veillonella	s__Veillonella_tobetsuensis
LKT__s__Staphylococcus_hominis	0.000672266	2.34999e-08	4.51947e-08	8.03141e-07	9.46375e-07	3.04028e-06	k__Bacteria	p__Firmicutes	c__Bacilli	o__Bacillales	f__Staphylococcaceae	g__Staphylococcus	s__Staphylococcus_hominis
LKT__s__Phocea_massiliensis	3.09983e-06	1.82829e-05	0.000115224	0.000417919	0.000263511	0.000255502	k__Bacteria	p__Firmicutes	c__Clostridia	o__Clostridiales	f__Ruminococcaceae	g__Phocea	s__Phocea_massiliensis
LKT__s__Merdimonas_faecis	4.59992e-05	0.000142915	0.000269134	0.000367755	0.000136158	0.000163201	k__Bacteria	p__Firmicutes	c__Clostridia	o__Clostridiales	f__Lachnospiraceae	g__Merdimonas	s__Merdimonas_faecis
LKT__g__Butyrivibrio	2.16803e-06	1.12212e-05	0.000149594	0.000266513	0.00028529	0.000319918	k__Bacteria	p__Firmicutes	c__Clostridia	o__Clostridiales	f__Lachnospiraceae	g__Butyrivibrio	s__Unclassified
LKT__s__Anaerococcus_marasmi	1.10708e-07	2.34999e-08	1.12987e-07	2.40019e-07	2.87506e-07	2.42272e-06	k__Bacteria	p__Firmicutes	c__Tissierellia	o__Tissierellales	f__Peptoniphilaceae	g__Anaerococcus	s__Anaerococcus_marasmi
LKT__s__Anaerococcus_obesiensis	1.28237e-06	4.34748e-07	4.06752e-07	2.85253e-06	6.94807e-07	2.11394e-06	k__Bacteria	p__Firmicutes	c__Tissierellia	o__Tissierellales	f__Peptoniphilaceae	g__Anaerococcus	s__Anaerococcus_obesiensis
LKT__s__Peptoniphilus_phoceensis	8.30311e-07	1.52749e-07	1.12987e-07	2.58482e-07	1.82087e-06	7.60069e-07	k__Bacteria	p__Firmicutes	c__Tissierellia	o__Tissierellales	f__Peptoniphilaceae	g__Peptoniphilus	s__Peptoniphilus_phoceensis
LKT__s__Anaerofilum_Unclassified	4.91359e-05	4.12893e-05	0.000105982	0.000281321	0.000204333	0.000264005	k__Bacteria	p__Firmicutes	c__Clostridia	o__Clostridiales	f__Ruminococcaceae	g__Anaerofilum	s__Anaerofilum_Unclassified_An201
LKT__s__Blautia_stercoris	8.57988e-07	4.34278e-05	0.000190631	0.00039172	0.000141237	0.000280299	k__Bacteria	p__Firmicutes	c__Clostridia	o__Clostridiales	f__Lachnospiraceae	g__Blautia	s__Blautia_stercoris
LKT__s__Clostridium_celatum	0.000199727	0.000222826	0.000353807	5.90908e-05	5.57882e-05	0.000105032	k__Bacteria	p__Firmicutes	c__Clostridia	o__Clostridiales	f__Clostridiaceae	g__Clostridium	s__Clostridium_celatum
LKT__s__Candidatus_Avimonas	4.61284e-08	3.39574e-06	3.76472e-05	0.000270326	0.0002169	0.000348896	k__Bacteria	p__Firmicutes	c__Clostridia	o__Missing	f__Missing	g__Candidatus_Avimonas	s__Candidatus_Avimonas_merdigallinarum
LKT__g__Veillonella	0.000236067	0.00043973	0.000194721	2.30141e-05	1.11888e-05	1.89542e-05	k__Bacteria	p__Firmicutes	c__Negativicutes	o__Veillonellales	f__Veillonellaceae	g__Veillonella	s__Unclassified
LKT__s__Peptoniphilus_timonensis	4.21613e-06	7.04997e-08	6.7792e-08	4.61575e-08	7.18766e-08	3.3253e-07	k__Bacteria	p__Firmicutes	c__Tissierellia	o__Tissierellales	f__Peptoniphilaceae	g__Peptoniphilus	s__Peptoniphilus_timonensis
LKT__s__Peptoniphilus_obesi	4.61284e-08	2.34999e-08	6.7792e-08	2.95408e-07	1.67712e-07	1.40138e-06	k__Bacteria	p__Firmicutes	c__Tissierellia	o__Tissierellales	f__Peptoniphilaceae	g__Peptoniphilus	s__Peptoniphilus_obesi
LKT__s__Clostridium_phoceensis	1.38385e-07	4.67766e-05	7.60175e-05	0.000207866	0.000312975	0.000279183	k__Bacteria	p__Firmicutes	c__Clostridia	o__Clostridiales	f__Clostridiaceae	g__Clostridium	s__Clostridium_phoceensis
LKT__s__Porphyromonas_somerae	4.61284e-08	4.69998e-08	2.25973e-08	1.42165e-06	1.26982e-06	1.90017e-07	k__Bacteria	p__Bacteroidetes	c__Bacteroidia	o__Bacteroidales	f__Porphyromonadaceae	g__Porphyromonas	s__Porphyromonas_somerae
LKT__s__Butyricimonas_faecihominis	1.09786e-06	0.000159705	8.15764e-06	0.000255066	0.000139944	0.000347233	k__Bacteria	p__Bacteroidetes	c__Bacteroidia	o__Bacteroidales	f__Odoribacteraceae	g__Butyricimonas	s__Butyricimonas_faecihominis
LKT__s__Gordonibacter_pamelaeae	3.23452e-05	0.000110873	0.000104106	0.000118376	0.000158823	0.000289848	k__Bacteria	p__Actinobacteria	c__Coriobacteriia	o__Eggerthellales	f__Eggerthellaceae	g__Gordonibacter	s__Gordonibacter_pamelaeae
LKT__g__Anaerostipes	8.9609e-05	0.00025562	0.00032434	9.08934e-05	9.81235e-05	6.27057e-05	k__Bacteria	p__Firmicutes	c__Clostridia	o__Clostridiales	f__Lachnospiraceae	g__Anaerostipes	s__Unclassified
LKT__s__Anaerotruncus_massiliensis	9.22567e-09	7.16747e-06	0.000152284	0.000290543	0.000170659	0.000173747	k__Bacteria	p__Firmicutes	c__Clostridia	o__Clostridiales	f__Ruminococcaceae	g__Anaerotruncus	s__Anaerotruncus_massiliensis
LKT__g__Finegoldia	2.49093e-07	3.05499e-07	1.31065e-06	1.63398e-06	8.50539e-07	1.0926e-06	k__Bacteria	p__Firmicutes	c__Tissierellia	o__Tissierellales	f__Peptoniphilaceae	g__Finegoldia	s__Unclassified
LKT__s__Butyricicoccus_pullicaecorum	1.90418e-05	4.76931e-05	5.74876e-05	0.000155625	0.000226938	0.000109307	k__Bacteria	p__Firmicutes	c__Clostridia	o__Clostridiales	f__Clostridiaceae	g__Butyricicoccus	s__Butyricicoccus_pullicaecorum
LKT__g__Megasphaera	9.09282e-05	0.000216387	6.96224e-05	9.10411e-05	0.000201901	6.82162e-05	k__Bacteria	p__Firmicutes	c__Negativicutes	o__Veillonellales	f__Veillonellaceae	g__Megasphaera	s__Unclassified
LKT__s__Subdoligranulum_variabile	3.4135e-07	3.10551e-05	0.000164712	0.000242456	0.000205459	0.000179709	k__Bacteria	p__Firmicutes	c__Clostridia	o__Clostridiales	f__Ruminococcaceae	g__Subdoligranulum	s__Subdoligranulum_variabile
LKT__s__Faecalicoccus_pleomorphus	9.87147e-07	7.44947e-06	0.00018636	0.000165465	7.72434e-05	0.000168925	k__Bacteria	p__Firmicutes	c__Erysipelotrichia	o__Erysipelotrichales	f__Erysipelotrichaceae	g__Faecalicoccus	s__Faecalicoccus_pleomorphus
LKT__s__Adlercreutzia_Unclassified	1.29159e-07	2.43224e-05	1.6948e-06	0.000119234	0.000367229	0.00017902	k__Bacteria	p__Actinobacteria	c__Coriobacteriia	o__Eggerthellales	f__Eggerthellaceae	g__Adlercreutzia	s__Adlercreutzia_Unclassified_ZJ242
LKT__s__Senegalimassilia_anaerobia	1.4023e-06	5.64703e-05	3.15685e-05	9.46968e-05	0.0001933	0.000431814	k__Bacteria	p__Actinobacteria	c__Coriobacteriia	o__Coriobacteriales	f__Coriobacteriaceae	g__Senegalimassilia	s__Senegalimassilia_anaerobia
LKT__g__Enterocloster	2.70312e-05	0.000112576	0.000482996	0.000189855	6.01966e-05	0.000102538	k__Bacteria	p__Firmicutes	c__Clostridia	o__Clostridiales	f__Lachnospiraceae	g__Enterocloster	s__Unclassified
LKT__s__Urinicoccus_massiliensis	8.9489e-07	8.22497e-08	4.51947e-08	4.8927e-07	5.98971e-08	9.50087e-08	k__Bacteria	p__Firmicutes	c__Tissierellia	o__Tissierellales	f__Peptoniphilaceae	g__Urinicoccus	s__Urinicoccus_massiliensis
LKT__g__Acidaminococcus	2.10714e-05	3.70476e-05	0.000123156	0.000257384	0.000135703	0.000131516	k__Bacteria	p__Firmicutes	c__Negativicutes	o__Acidaminococcales	f__Acidaminococcaceae	g__Acidaminococcus	s__Unclassified
LKT__s__Intestinimonas_timonensis	6.08894e-07	3.52499e-06	7.09331e-05	0.000274093	0.000190521	0.000116932	k__Bacteria	p__Firmicutes	c__Clostridia	o__Clostridiales	f__Missing	g__Intestinimonas	s__Intestinimonas_timonensis
LKT__s__Eggerthella_Unclassified	2.71881e-05	8.97814e-05	0.000167605	8.05818e-05	0.000179344	0.000292342	k__Bacteria	p__Actinobacteria	c__Coriobacteriia	o__Eggerthellales	f__Eggerthellaceae	g__Eggerthella	s__Eggerthella_Unclassified_NSJ_70
LKT__g__Enterococcus	0.000279925	0.000288297	7.08427e-05	1.46504e-05	2.37552e-05	1.23036e-05	k__Bacteria	p__Firmicutes	c__Bacilli	o__Lactobacillales	f__Enterococcaceae	g__Enterococcus	s__Unclassified
LKT__s__Angelakisella_massiliensis	7.93408e-07	1.03165e-05	7.87969e-05	0.000211438	0.000194953	0.000176194	k__Bacteria	p__Firmicutes	c__Clostridia	o__Clostridiales	f__Ruminococcaceae	g__Angelakisella	s__Angelakisella_massiliensis
LKT__g__Pseudoflavonifractor	9.68696e-07	6.86197e-06	7.24923e-05	0.00021911	0.000185609	0.000132988	k__Bacteria	p__Firmicutes	c__Clostridia	o__Clostridiales	f__Ruminococcaceae	g__Pseudoflavonifractor	s__Unclassified
LKT__s__Olsenella_Unclassified	8.11859e-07	4.45558e-05	0.000166678	0.0001337	0.000136422	0.000177975	k__Bacteria	p__Actinobacteria	c__Coriobacteriia	o__Coriobacteriales	f__Atopobiaceae	g__Olsenella	s__Olsenella_Unclassified_LZLJ_2
LKT__s__Negativicoccus_succinicivorans	8.17948e-05	3.99498e-07	2.25973e-08	2.21556e-07	2.51568e-07	1.90017e-07	k__Bacteria	p__Firmicutes	c__Negativicutes	o__Veillonellales	f__Veillonellaceae	g__Negativicoccus	s__Negativicoccus_succinicivorans
LKT__g__Catenibacterium	9.04116e-07	1.19262e-05	9.69426e-06	0.000221962	0.000301894	9.3536e-05	k__Bacteria	p__Firmicutes	c__Erysipelotrichia	o__Erysipelotrichales	f__Erysipelotrichaceae	g__Catenibacterium	s__Unclassified
LKT__g__Flavonifractor	9.04116e-07	1.11625e-05	2.32979e-05	0.000235579	0.000161279	0.000141587	k__Bacteria	p__Firmicutes	c__Clostridia	o__Clostridiales	f__Ruminococcaceae	g__Flavonifractor	s__Unclassified
LKT__g__Mediterraneibacter	1.44935e-05	5.19465e-05	0.00012824	0.000192523	0.000171821	0.000159282	k__Bacteria	p__Firmicutes	c__Clostridia	o__Clostridiales	f__Lachnospiraceae	g__Mediterraneibacter	s__Unclassified
LKT__s__Candidatus_Neochristensenella	5.5354e-08	2.89049e-06	5.53635e-06	0.000367922	0.000134182	4.29677e-05	k__Bacteria	p__Firmicutes	c__Clostridia	o__Missing	f__Missing	g__Candidatus_Neochristensenella	s__Candidatus_Neochristensenella_gallicola
LKT__s__Mageeibacillus_indolicus	9.22567e-09	4.69998e-08	1.09371e-05	3.55413e-05	5.39194e-05	3.23029e-05	k__Bacteria	p__Firmicutes	c__Clostridia	o__Clostridiales	f__Hungateiclostridiaceae	g__Mageeibacillus	s__Mageeibacillus_indolicus
LKT__s__Desulfovibrio_Unclassified	2.1219e-07	7.87247e-07	0.000136104	0.00012865	0.000119339	1.92868e-05	k__Bacteria	p__Proteobacteria	c__Deltaproteobacteria	o__Desulfovibrionales	f__Desulfovibrionaceae	g__Desulfovibrio	s__Desulfovibrio_Unclassified_FSS_1
LKT__s__Kallipyga_gabonensis	0	0	0	1.29241e-07	3.23445e-07	4.75043e-08	k__Bacteria	p__Firmicutes	c__Tissierellia	o__Missing	f__Missing	g__Kallipyga	s__Kallipyga_gabonensis
LKT__s__Acutalibacter_Unclassified	8.30311e-08	1.89879e-05	9.06154e-05	0.000227326	0.000163016	0.000142751	k__Bacteria	p__Firmicutes	c__Clostridia	o__Clostridiales	f__Ruminococcaceae	g__Acutalibacter	s__Acutalibacter_Unclassified_1XD8_33
LKT__s__Urinicoccus_timonensis	5.5354e-08	0	2.25973e-08	9.2315e-08	1.19794e-08	7.12565e-08	k__Bacteria	p__Firmicutes	c__Tissierellia	o__Tissierellales	f__Peptoniphilaceae	g__Urinicoccus	s__Urinicoccus_timonensis
LKT__s__Ellagibacter_isourolithinifaciens	3.29818e-05	5.72458e-05	2.37724e-05	0.000110427	0.000133547	0.0001518	k__Bacteria	p__Actinobacteria	c__Coriobacteriia	o__Eggerthellales	f__Eggerthellaceae	g__Ellagibacter	s__Ellagibacter_isourolithinifaciens
LKT__s__Bittarella_massiliensis	9.22567e-08	4.00673e-06	4.04944e-05	0.000264049	0.000175535	0.00010527	k__Bacteria	p__Firmicutes	c__Clostridia	o__Clostridiales	f__Ruminococcaceae	g__Bittarella	s__Bittarella_massiliensis
LKT__s__Lacrimispora_amygdalina	8.76439e-07	1.86119e-05	0.000191693	0.00015076	0.000177895	0.000137003	k__Bacteria	p__Firmicutes	c__Clostridia	o__Clostridiales	f__Lachnospiraceae	g__Lacrimispora	s__Lacrimispora_amygdalina
LKT__s__Candidatus_Gallimonas	9.22567e-09	9.39996e-08	1.46431e-05	0.000271258	0.000100759	6.50809e-05	k__Bacteria	p__Firmicutes	c__Clostridia	o__Missing	f__Missing	g__Candidatus_Gallimonas	s__Candidatus_Gallimonas_merdae
LKT__g__Staphylococcus	0.000186829	2.24424e-06	3.09584e-06	1.71891e-05	2.64865e-05	4.06162e-05	k__Bacteria	p__Firmicutes	c__Bacilli	o__Bacillales	f__Staphylococcaceae	g__Staphylococcus	s__Unclassified
LKT__g__Peptoniphilus	2.03887e-06	9.04746e-07	1.03948e-06	6.45282e-06	4.81573e-06	5.72427e-06	k__Bacteria	p__Firmicutes	c__Tissierellia	o__Tissierellales	f__Peptoniphilaceae	g__Peptoniphilus	s__Unclassified
LKT__s__Massilimaliae_massiliensis	4.61284e-08	8.00172e-06	8.8559e-05	0.000179294	0.000172001	0.00016066	k__Bacteria	p__Firmicutes	c__Clostridia	o__Clostridiales	f__Ruminococcaceae	g__Massilimaliae	s__Massilimaliae_massiliensis
LKT__s__Criibacterium_bergeronii	1.01482e-07	5.99248e-07	5.53635e-06	1.67736e-05	9.12832e-06	1.18761e-05	k__Bacteria	p__Firmicutes	c__Clostridia	o__Clostridiales	f__Peptostreptococcaceae	g__Criibacterium	s__Criibacterium_bergeronii
LKT__s__Muribaculum_Unclassified	9.22567e-09	0	2.45181e-05	0.000128133	0.000183848	0.000249445	k__Bacteria	p__Bacteroidetes	c__Bacteroidia	o__Bacteroidales	f__Muribaculaceae	g__Muribaculum	s__Muribaculum_Unclassified_TLL_A4
LKT__s__Dialister_micraerophilus	1.47611e-07	4.58248e-07	4.51947e-08	3.73876e-06	2.69537e-06	1.84792e-05	k__Bacteria	p__Firmicutes	c__Negativicutes	o__Veillonellales	f__Veillonellaceae	g__Dialister	s__Dialister_micraerophilus
LKT__s__Prevotella_brunnea	4.79735e-07	3.52499e-08	4.97142e-07	8.09603e-06	8.07414e-06	1.73153e-05	k__Bacteria	p__Bacteroidetes	c__Bacteroidia	o__Bacteroidales	f__Prevotellaceae	g__Prevotella	s__Prevotella_brunnea
LKT__s__Sharpea_azabuensis	1.19934e-07	1.00697e-05	2.66423e-05	0.000102267	0.000111972	0.000130613	k__Bacteria	p__Firmicutes	c__Bacilli	o__Lactobacillales	f__Lactobacillaceae	g__Sharpea	s__Sharpea_azabuensis
LKT__s__Anaerococcus_mediterraneensis	3.69027e-08	0	2.93766e-07	1.29241e-07	9.58354e-08	1.61515e-06	k__Bacteria	p__Firmicutes	c__Tissierellia	o__Tissierellales	f__Peptoniphilaceae	g__Anaerococcus	s__Anaerococcus_mediterraneensis
LKT__s__Massilistercora_timonensis	1.84513e-08	1.02342e-05	0.000101824	0.000217365	0.000106425	5.82641e-05	k__Bacteria	p__Firmicutes	c__Clostridia	o__Clostridiales	f__Missing	g__Massilistercora	s__Massilistercora_timonensis
LKT__s__Anaerococcus_provencensis	1.43644e-05	0	1.35584e-07	6.739e-07	1.01825e-06	1.37763e-06	k__Bacteria	p__Firmicutes	c__Tissierellia	o__Tissierellales	f__Peptoniphilaceae	g__Anaerococcus	s__Anaerococcus_provencensis
LKT__s__Prevotella_amnii	1.75288e-07	9.39996e-08	7.23115e-07	9.36998e-06	1.09252e-05	6.34183e-06	k__Bacteria	p__Bacteroidetes	c__Bacteroidia	o__Bacteroidales	f__Prevotellaceae	g__Prevotella	s__Prevotella_amnii
LKT__s__Oscillibacter_ruminantium	2.1219e-07	4.58248e-07	1.84168e-05	0.000122917	0.000104676	0.000109759	k__Bacteria	p__Firmicutes	c__Clostridia	o__Clostridiales	f__Oscillospiraceae	g__Oscillibacter	s__Oscillibacter_ruminantium
LKT__g__Anaerococcus	1.30082e-06	6.46247e-07	1.26545e-06	3.25872e-06	2.0964e-06	4.3704e-06	k__Bacteria	p__Firmicutes	c__Tissierellia	o__Tissierellales	f__Peptoniphilaceae	g__Anaerococcus	s__Unclassified
LKT__s__Parvimonas_Unclassified	5.5354e-08	9.39996e-08	6.7792e-08	8.86224e-07	1.05419e-06	5.93804e-07	k__Bacteria	p__Firmicutes	c__Tissierellia	o__Tissierellales	f__Peptoniphilaceae	g__Parvimonas	s__Parvimonas_Unclassified_oral_taxon_110
LKT__s__Prevotella_bergensis	7.01151e-07	1.52749e-07	3.16363e-07	6.70207e-06	1.29138e-05	1.52014e-06	k__Bacteria	p__Bacteroidetes	c__Bacteroidia	o__Bacteroidales	f__Prevotellaceae	g__Prevotella	s__Prevotella_bergensis
LKT__s__Gordonibacter_urolithinfaciens	2.70312e-06	1.04105e-05	7.75089e-05	0.000113427	0.000171605	7.6577e-05	k__Bacteria	p__Actinobacteria	c__Coriobacteriia	o__Eggerthellales	f__Eggerthellaceae	g__Gordonibacter	s__Gordonibacter_urolithinfaciens
LKT__g__Coprobacillus	1.38385e-06	2.17609e-05	0.000107631	9.58507e-05	0.000149084	0.000162156	k__Bacteria	p__Firmicutes	c__Erysipelotrichia	o__Erysipelotrichales	f__Erysipelotrichaceae	g__Coprobacillus	s__Unclassified
LKT__s__Campylobacter_coli	8.30311e-08	6.55647e-06	4.00425e-05	0.000112818	0.000127485	5.89054e-05	k__Bacteria	p__Proteobacteria	c__Epsilonproteobacteria	o__Campylobacterales	f__Campylobacteraceae	g__Campylobacter	s__Campylobacter_coli
LKT__s__Slackia_piriformis	1.84513e-08	4.99373e-06	3.69919e-05	0.000113446	0.00015039	0.000109996	k__Bacteria	p__Actinobacteria	c__Coriobacteriia	o__Eggerthellales	f__Eggerthellaceae	g__Slackia	s__Slackia_piriformis
LKT__s__Alistipes_provencensis	3.22899e-07	0.000138978	2.21454e-06	0.000102313	8.79889e-05	7.72896e-05	k__Bacteria	p__Bacteroidetes	c__Bacteroidia	o__Bacteroidales	f__Rikenellaceae	g__Alistipes	s__Alistipes_provencensis
LKT__s__Candidatus_Woodwardibium	0	4.69998e-08	1.08467e-06	0.000214272	6.62103e-05	5.25873e-05	k__Bacteria	p__Firmicutes	c__Clostridia	o__Missing	f__Missing	g__Candidatus_Woodwardibium	s__Candidatus_Woodwardibium_gallinarum
LKT__s__Peptoniphilus_lacydonensis	1.10708e-07	8.22497e-08	1.35584e-07	5.5389e-08	4.79177e-08	4.75043e-08	k__Bacteria	p__Firmicutes	c__Tissierellia	o__Tissierellales	f__Peptoniphilaceae	g__Peptoniphilus	s__Peptoniphilus_lacydonensis
LKT__s__Anaerococcus_tetradius	2.7677e-07	6.46247e-07	2.48571e-07	4.24649e-07	1.64118e-06	2.37522e-07	k__Bacteria	p__Firmicutes	c__Tissierellia	o__Tissierellales	f__Peptoniphilaceae	g__Anaerococcus	s__Anaerococcus_tetradius
LKT__s__Bacteroides_timonensis	6.21072e-05	3.67773e-06	8.55536e-05	9.57307e-05	0.000112798	3.6032e-05	k__Bacteria	p__Bacteroidetes	c__Bacteroidia	o__Bacteroidales	f__Bacteroidaceae	g__Bacteroides	s__Bacteroides_timonensis
LKT__g__Subdoligranulum	8.72749e-06	1.46874e-05	4.55337e-05	0.000128687	7.49193e-05	7.64582e-05	k__Bacteria	p__Firmicutes	c__Clostridia	o__Clostridiales	f__Ruminococcaceae	g__Subdoligranulum	s__Unclassified
LKT__s__Campylobacter_ureolyticus	0	0	2.25973e-08	4.52344e-07	2.0365e-07	4.98796e-07	k__Bacteria	p__Proteobacteria	c__Epsilonproteobacteria	o__Campylobacterales	f__Campylobacteraceae	g__Campylobacter	s__Campylobacter_ureolyticus
LKT__s__Veillonella_nakazawae	6.06957e-05	0.000260743	6.45832e-05	3.11102e-06	1.29378e-06	3.58658e-06	k__Bacteria	p__Firmicutes	c__Negativicutes	o__Veillonellales	f__Veillonellaceae	g__Veillonella	s__Veillonella_nakazawae
LKT__s__Candidatus_Borkfalkia	0	1.76249e-07	4.2935e-07	0.00014175	0.000126299	5.67439e-05	k__Bacteria	p__Firmicutes	c__Clostridia	o__Candidatus_Borkfalkiales	f__Candidatus_Borkfalkiaceae	g__Candidatus_Borkfalkia	s__Candidatus_Borkfalkia_ceftriaxoniphila
LKT__s__Coprobacter_Unclassified	1.03789e-05	3.09024e-06	3.61106e-05	6.59314e-05	9.12713e-05	0.000231251	k__Bacteria	p__Bacteroidetes	c__Bacteroidia	o__Bacteroidales	f__Barnesiellaceae	g__Coprobacter	s__Coprobacter_Unclassified_2CBH44
LKT__s__Megasphaera_genomosp	3.22899e-07	0	2.25973e-08	1.47704e-07	2.39589e-08	4.03787e-07	k__Bacteria	p__Firmicutes	c__Negativicutes	o__Veillonellales	f__Veillonellaceae	g__Megasphaera	s__Megasphaera_genomosp_type_2
LKT__s__Peptoniphilus_rhinitidis	1.93739e-07	4.69998e-08	2.25973e-08	8.30835e-08	1.19794e-08	0	k__Bacteria	p__Firmicutes	c__Tissierellia	o__Tissierellales	f__Peptoniphilaceae	g__Peptoniphilus	s__Peptoniphilus_rhinitidis
LKT__s__Butyricimonas_Unclassified	9.22567e-09	2.45574e-06	2.52412e-05	8.77547e-05	0.000153564	6.29432e-05	k__Bacteria	p__Bacteroidetes	c__Bacteroidia	o__Bacteroidales	f__Odoribacteraceae	g__Butyricimonas	s__Butyricimonas_Unclassified_Marseille_P3923
LKT__s__Veillonella_infantium	3.91076e-05	0.000246526	6.11032e-05	2.27095e-06	1.6891e-06	3.3253e-06	k__Bacteria	p__Firmicutes	c__Negativicutes	o__Veillonellales	f__Veillonellaceae	g__Veillonella	s__Veillonella_infantium
LKT__g__Adlercreutzia	9.22567e-08	4.48848e-06	3.88674e-06	6.95686e-05	0.000123364	8.42727e-05	k__Bacteria	p__Actinobacteria	c__Coriobacteriia	o__Eggerthellales	f__Eggerthellaceae	g__Adlercreutzia	s__Unclassified
LKT__s__Turicibacter_sanguinis	3.69027e-08	1.86824e-06	1.51402e-05	2.48974e-05	3.0296e-05	3.59845e-05	k__Bacteria	p__Firmicutes	c__Erysipelotrichia	o__Erysipelotrichales	f__Erysipelotrichaceae	g__Turicibacter	s__Turicibacter_sanguinis
LKT__s__Anaerococcus_urinomassiliensis	7.65731e-07	2.34999e-08	1.58181e-07	2.40019e-07	2.99486e-07	2.85026e-07	k__Bacteria	p__Firmicutes	c__Tissierellia	o__Tissierellales	f__Peptoniphilaceae	g__Anaerococcus	s__Anaerococcus_urinomassiliensis
LKT__s__Alistipes_timonensis	1.66062e-07	3.85398e-06	2.12867e-05	6.75561e-05	0.000102568	0.000137501	k__Bacteria	p__Bacteroidetes	c__Bacteroidia	o__Bacteroidales	f__Rikenellaceae	g__Alistipes	s__Alistipes_timonensis
LKT__s__Peptoniphilus_raoultii	2.02965e-07	2.34999e-08	1.35584e-07	5.5389e-07	2.75527e-07	7.12565e-08	k__Bacteria	p__Firmicutes	c__Tissierellia	o__Tissierellales	f__Peptoniphilaceae	g__Peptoniphilus	s__Peptoniphilus_raoultii
LKT__s__Murdochiella_vaginalis	9.22567e-09	6.69747e-07	3.84155e-07	2.55713e-06	9.82313e-07	3.06403e-06	k__Bacteria	p__Firmicutes	c__Tissierellia	o__Tissierellales	f__Peptoniphilaceae	g__Murdochiella	s__Murdochiella_vaginalis
LKT__s__Anaerococcus_jeddahensis	3.50576e-07	2.11499e-07	9.03894e-08	1.66167e-07	2.39589e-08	3.3253e-07	k__Bacteria	p__Firmicutes	c__Tissierellia	o__Tissierellales	f__Peptoniphilaceae	g__Anaerococcus	s__Anaerococcus_jeddahensis
LKT__s__Fastidiosipila_sanguinis	0	1.175e-08	1.12987e-07	1.00623e-06	1.42555e-06	3.08778e-07	k__Bacteria	p__Firmicutes	c__Clostridia	o__Clostridiales	f__Hungateiclostridiaceae	g__Fastidiosipila	s__Fastidiosipila_sanguinis
LKT__s__Slackia_faecicanis	0	2.55444e-05	1.24285e-06	3.20056e-05	0.000108977	9.20634e-05	k__Bacteria	p__Actinobacteria	c__Coriobacteriia	o__Eggerthellales	f__Eggerthellaceae	g__Slackia	s__Slackia_faecicanis
LKT__s__Paraprevotella_xylaniphila	6.45797e-08	6.46247e-07	1.80779e-06	0.000153068	3.67289e-05	8.23963e-05	k__Bacteria	p__Bacteroidetes	c__Bacteroidia	o__Bacteroidales	f__Prevotellaceae	g__Paraprevotella	s__Paraprevotella_xylaniphila
LKT__s__Peptoniphilus_asaccharolyticus	1.93739e-07	8.22497e-08	9.03894e-08	4.15418e-07	5.27095e-07	7.12565e-07	k__Bacteria	p__Firmicutes	c__Tissierellia	o__Tissierellales	f__Peptoniphilaceae	g__Peptoniphilus	s__Peptoniphilus_asaccharolyticus
LKT__s__Solobacterium_moorei	1.66062e-07	9.39996e-07	2.30493e-06	2.33095e-05	1.46149e-05	1.9453e-05	k__Bacteria	p__Firmicutes	c__Erysipelotrichia	o__Erysipelotrichales	f__Erysipelotrichaceae	g__Solobacterium	s__Solobacterium_moorei
LKT__s__Butyricimonas_paravirosa	0	2.83174e-06	7.95427e-06	7.20611e-05	7.86929e-05	1.43226e-05	k__Bacteria	p__Bacteroidetes	c__Bacteroidia	o__Bacteroidales	f__Odoribacteraceae	g__Butyricimonas	s__Butyricimonas_paravirosa
LKT__g__Porphyromonas	4.42832e-07	1.99749e-07	3.3896e-07	4.58806e-06	3.91727e-06	4.67918e-06	k__Bacteria	p__Bacteroidetes	c__Bacteroidia	o__Bacteroidales	f__Porphyromonadaceae	g__Porphyromonas	s__Unclassified
LKT__s__Ezakiella_peruensis	0	1.175e-08	9.03894e-08	1.2001e-07	1.43753e-07	2.61274e-07	k__Bacteria	p__Firmicutes	c__Tissierellia	o__Missing	f__Missing	g__Ezakiella	s__Ezakiella_peruensis
LKT__g__Lactobacillus	4.41633e-05	2.46279e-05	1.62023e-05	8.733e-06	6.97203e-06	9.78589e-06	k__Bacteria	p__Firmicutes	c__Bacilli	o__Lactobacillales	f__Lactobacillaceae	g__Lactobacillus	s__Unclassified
LKT__g__Anaerobutyricum	1.84513e-08	1.12682e-05	3.96357e-05	5.25365e-05	4.97386e-05	4.21126e-05	k__Bacteria	p__Firmicutes	c__Clostridia	o__Clostridiales	f__Lachnospiraceae	g__Anaerobutyricum	s__Unclassified
LKT__s__Veillonella_rogosae	1.74734e-05	7.45182e-05	0.000129438	7.3852e-07	4.46833e-06	1.18761e-06	k__Bacteria	p__Firmicutes	c__Negativicutes	o__Veillonellales	f__Veillonellaceae	g__Veillonella	s__Veillonella_rogosae
LKT__s__Mogibacterium_pumilum	0	2.34999e-08	3.3896e-07	1.68013e-06	1.48545e-06	1.90017e-05	k__Bacteria	p__Firmicutes	c__Clostridia	o__Clostridiales	f__Clostridiales_Family_XIII_Incertae_Sedis	g__Mogibacterium	s__Mogibacterium_pumilum
LKT__s__Corynebacterium_pseudogenitalium	2.58319e-06	0	2.25973e-08	0	0	8.81205e-06	k__Bacteria	p__Actinobacteria	c__Actinobacteria	o__Corynebacteriales	f__Corynebacteriaceae	g__Corynebacterium	s__Corynebacterium_pseudogenitalium
LKT__s__Metaprevotella_massiliensis	9.22567e-09	2.34999e-08	0	7.75446e-07	4.28864e-06	3.56283e-07	k__Bacteria	p__Bacteroidetes	c__Bacteroidia	o__Bacteroidales	f__Prevotellaceae	g__Metaprevotella	s__Metaprevotella_massiliensis
LKT__g__Dialister	9.77921e-07	2.11499e-06	1.76259e-06	1.49181e-05	1.94786e-05	1.45838e-05	k__Bacteria	p__Firmicutes	c__Negativicutes	o__Veillonellales	f__Veillonellaceae	g__Dialister	s__Unclassified
LKT__s__Campylobacter_Unclassified	1.84513e-08	2.49099e-06	1.33324e-06	1.95708e-06	1.10211e-06	9.02582e-07	k__Bacteria	p__Proteobacteria	c__Epsilonproteobacteria	o__Campylobacterales	f__Campylobacteraceae	g__Campylobacter	s__Campylobacter_Unclassified_MIT_99_7217
LKT__s__Candidatus_Avimicrobium	6.45797e-08	9.39996e-08	4.18051e-06	2.98178e-05	3.16137e-05	3.41319e-05	k__Bacteria	p__Firmicutes	c__Clostridia	o__Missing	f__Missing	g__Candidatus_Avimicrobium	s__Candidatus_Avimicrobium_caecorum
LKT__s__Prevotella_koreensis	6.45797e-08	0	6.8018e-06	3.58182e-06	2.26411e-06	1.52014e-06	k__Bacteria	p__Bacteroidetes	c__Bacteroidia	o__Bacteroidales	f__Prevotellaceae	g__Prevotella	s__Prevotella_koreensis
LKT__s__Streptococcus_constellatus	1.54991e-06	5.93373e-06	6.7792e-08	1.23702e-06	2.39589e-06	1.35387e-06	k__Bacteria	p__Firmicutes	c__Bacilli	o__Lactobacillales	f__Streptococcaceae	g__Streptococcus	s__Streptococcus_constellatus
LKT__g__Olsenella	9.22567e-09	3.28999e-07	4.33869e-06	2.90977e-05	2.2126e-05	2.85501e-05	k__Bacteria	p__Actinobacteria	c__Coriobacteriia	o__Coriobacteriales	f__Atopobiaceae	g__Olsenella	s__Unclassified
LKT__s__Varibaculum_vaginae	1.21225e-05	6.34497e-07	9.03894e-08	1.56936e-06	7.30745e-07	6.5556e-06	k__Bacteria	p__Actinobacteria	c__Actinobacteria	o__Actinomycetales	f__Actinomycetaceae	g__Varibaculum	s__Varibaculum_vaginae
LKT__g__Haemophilus	3.83973e-05	1.66379e-05	2.28911e-05	2.63098e-06	4.5402e-06	1.06885e-06	k__Bacteria	p__Proteobacteria	c__Gammaproteobacteria	o__Pasteurellales	f__Pasteurellaceae	g__Haemophilus	s__Unclassified
LKT__g__Mobiluncus	1.84513e-08	1.175e-08	2.25973e-08	2.67714e-07	1.19794e-07	1.42513e-07	k__Bacteria	p__Actinobacteria	c__Actinobacteria	o__Actinomycetales	f__Actinomycetaceae	g__Mobiluncus	s__Unclassified
LKT__g__Sutterella	3.83788e-06	1.43584e-05	1.07337e-05	1.32103e-05	1.48545e-05	5.65302e-06	k__Bacteria	p__Proteobacteria	c__Betaproteobacteria	o__Burkholderiales	f__Sutterellaceae	g__Sutterella	s__Unclassified
