# Supplementary material for: Bidirectional relations between the maternal and infant gut microbiome and behavior
Source: Pediatr Res. Author manuscript; Available in PMC 2026 Jan 3. (PMC12758567; doi:10.1038/s41390-025-04630-9)
Supplement: Supplementary Table S3 [file NIHMS2131853-supplement-Supplementary_Table_S3.xlsx]

## Sheet: Supplementary Table 3
Parameter	Estimate	Lower CI	Upper CI	Significant
B_B_GUT_GUT_T1_T2	-0.0424102	-0.267357	0.185391
B_B_GUT_GUT_T2_T3	0.179005	-0.144144	0.487274
B_B_GUT_REG_T1_T2	-1.326e-17	-4.023e-17	2.3265e-17
B_B_GUT_REG_T2_T3	-0.110899	-0.40534	0.190069
B_B_REG_GUT_T1_T2	-30.1053	-35.07	-24.9498	*
B_B_REG_GUT_T2_T3	76.3691	67.9942	83.415	*
B_B_REG_REG_T1_T2	0.999998	0.999998	0.999998	*
B_B_REG_REG_T2_T3	-126.802	-133.023	-119.453	*
B_M_GUT_DEP_T1_T2	-0.108899	-0.211474	-0.0077989	*
B_M_GUT_DEP_T2_T3	0.207983	-0.129995	0.511636
B_M_GUT_GUT_T1_T2	0.0823767	-0.0917995	0.253464
B_M_GUT_GUT_T2_T3	0.0173062	-0.288749	0.328408
B_M_REG_DEP_T1_T2	-1.48488	-2.88887	1.96886
B_M_REG_DEP_T2_T3	19.1498	10.2165	26.4778	*
B_M_REG_GUT_T1_T2	90.7697	82.1022	96.2452	*
B_M_REG_GUT_T2_T3	-69.426	-75.8179	-58.9425	*
M_B_DEP_GUT_T1_T2	-0.06569	-0.262171	0.142091
M_B_DEP_GUT_T2_T3	0.0924197	-0.328328	0.527581
M_B_DEP_REG_T1_T2	8.2938e-18	-2.494e-17	3.5647e-17
M_B_DEP_REG_T2_T3	-0.362841	-0.720855	0.00859747
M_B_GUT_GUT_T1_T2	0.224711	-0.0817304	0.521774
M_B_GUT_GUT_T2_T3	0.146023	-0.270356	0.531981
M_B_GUT_REG_T1_T2	-3.806e-18	-4.129e-17	3.3998e-17
M_B_GUT_REG_T2_T3	0.54346	0.179233	0.88437	*
M_M_DEP_DEP_T1_T2	0.576878	0.487905	0.666571	*
M_M_DEP_DEP_T2_T3	0.806546	0.458298	1.16457	*
M_M_DEP_GUT_T1_T2	-0.076004	-0.235013	0.0825428
M_M_DEP_GUT_T2_T3	0.015543	-0.409687	0.430159
M_M_GUT_DEP_T1_T2	0.103141	-0.0253112	0.232884
M_M_GUT_DEP_T2_T3	-0.0847461	-0.484291	0.312721
M_M_GUT_GUT_T1_T2	0.382013	0.151489	0.613187	*
M_M_GUT_GUT_T2_T3	0.575232	0.165447	0.941622	*
PC1_B_GUT_T1	-0.0663334	-0.239689	0.100002
PC1_B_GUT_T2	1.14361	0.881272	1.40402	*
PC1_B_GUT_T3	-2.16403	-2.5188	-1.80213	*
PC1_B_REG_T1	0.0299088	0.0299088	0.0299088	*
PC1_B_REG_T2	5.4451e-08	5.4451e-08	5.4451e-08	*
PC1_B_REG_T3	3.52209	3.20595	3.83522	*
PC1_M_DEP_T1	0.226303	0.0579691	0.391311	*
PC1_M_DEP_T2	-0.180015	-0.302156	-0.0743627	*
PC1_M_DEP_T3	-0.474726	-0.807351	-0.135413	*
PC1_M_GUT_T1	-0.1572	-0.284341	-0.0282452	*
PC1_M_GUT_T2	-2.38913	-2.64929	-2.08167	*
PC1_M_GUT_T3	2.00114	1.59532	2.36342	*
PC2_B_GUT_T1	-0.104628	-0.303844	0.0993623
PC2_B_GUT_T2	30.4408	25.2427	35.499	*
PC2_B_GUT_T3	-76.7749	-83.9303	-68.3614	*
PC2_B_REG_T1	1.01007	1.01007	1.01007	*
PC2_B_REG_T2	1.8389e-06	1.8389e-06	1.8389e-06	*
PC2_B_REG_T3	128.409	120.976	134.659	*
PC2_M_DEP_T1	-0.0715132	-0.269373	0.126023
PC2_M_DEP_T2	1.55511	-1.93164	2.96991
PC2_M_DEP_T3	-19.4366	-26.8087	-10.3935	*
PC2_M_GUT_T1	0.155189	0.00809689	0.308395	*
PC2_M_GUT_T2	-91.7515	-97.2962	-82.9973	*
PC2_M_GUT_T3	70.0502	59.4898	76.4547	*
PC3_B_GUT_T1	0.152075	-0.0701949	0.370203
PC3_B_GUT_T2	8.75908	7.32055	10.2245	*
PC3_B_GUT_T3	-21.5756	-23.5815	-19.1721	*
PC3_B_REG_T1	0.282889	0.282889	0.282889	*
PC3_B_REG_T2	5.1502e-07	5.1502e-07	5.1502e-07	*
PC3_B_REG_T3	36.3197	34.2212	38.112	*
PC3_M_DEP_T1	-0.080016	-0.302793	0.144143
PC3_M_DEP_T2	1.30264	0.313065	1.72808	*
PC3_M_DEP_T3	-5.53618	-7.64974	-3.04239	*
PC3_M_GUT_T1	0.11706	-0.0455767	0.27665
PC3_M_GUT_T2	-25.5656	-27.0974	-23.0861	*
PC3_M_GUT_T3	19.7017	16.6591	21.5657	*
PC4_B_GUT_T1	-0.0393601	-0.216887	0.142396
PC4_B_GUT_T2	-5.17048	-6.03749	-4.29347	*
PC4_B_GUT_T3	12.092	10.6688	13.2861	*
PC4_B_REG_T1	-0.162685	-0.162685	-0.162685	*
PC4_B_REG_T2	-2.962e-07	-2.962e-07	-2.962e-07	*
PC4_B_REG_T3	-21.3504	-22.4341	-20.0649	*
PC4_M_DEP_T1	-0.0022551	-0.179807	0.172684
PC4_M_DEP_T2	-0.480394	-0.757579	0.0776109
PC4_M_DEP_T3	3.09044	1.65698	4.3151	*
PC4_M_GUT_T1	0.65413	0.522273	0.784232	*
PC4_M_GUT_T2	15.1994	13.7661	16.1161	*
PC4_M_GUT_T3	-11.3615	-12.4647	-9.59578	*
Infant vs maternal microbiome
TEST_1: M_M_GUT_DEP_T1_T2 VERSUS B_B_GUT_REG_T1_T2	0.103141	-0.0253112	0.232884
TEST_2: M_M_GUT_DEP_T2_T3 VERSUS B_B_GUT_REG_T2_T3	0.0271225	-0.491766	0.511796
TEST_3: M_M_GUT_GUT_T1_T2 VERSUS B_B_GUT_GUT_T1_T2	0.428071	0.105036	0.742448	*
TEST_4: M_M_GUT_GUT_T2_T3 VERSUS B_B_GUT_GUT_T2_T3	0.38914	-0.123937	0.876652
