# Supplementary material for: Bidirectional relations between the maternal and infant gut microbiome and behavior
Source: Pediatr Res. Author manuscript; Available in PMC 2026 Jan 3. (PMC12758567; doi:10.1038/s41390-025-04630-9)
Supplement: Supplementary Table S4 [file NIHMS2131853-supplement-Supplementary_Table_S4.xlsx]

## Sheet: Supplementary Table 4
Parameter	Estimate	Lower CI	Upper CI	Significant
B_B_GUT_GUT_T1_T2	-2.53575	-4.16534	-1.2201	*
B_B_GUT_GUT_T2_T3	0.212379	-0.126076	0.547673
B_B_GUT_NEG_T1_T2	-5.70353	-5.72201	-5.68651	*
B_B_GUT_NEG_T2_T3	0.109221	-0.232891	0.410718
B_B_NEG_GUT_T1_T2	0.29208	0.08829	0.493275	*
B_B_NEG_GUT_T2_T3	0.170265	-0.455897	0.788098
B_B_NEG_NEG_T1_T2	-0.333345	-0.335462	-0.331539	*
B_B_NEG_NEG_T2_T3	1.01431	0.172556	1.65071	*
B_M_GUT_DEP_T1_T2	1.4636	0.751619	2.11695	*
B_M_GUT_DEP_T2_T3	-0.0116887	-0.011873	-0.0116879	*
B_M_GUT_GUT_T1_T2	-0.944891	-0.946031	-0.944095	*
B_M_GUT_GUT_T2_T3	-0.0158747	-0.458153	0.442425
B_M_NEG_DEP_T1_T2	-0.0077065	-0.125168	0.107473
B_M_NEG_DEP_T2_T3	-0.683099	-0.683161	-0.683094	*
B_M_NEG_GUT_T1_T2	-0.0357398	-0.0359058	-0.0355288	*
B_M_NEG_GUT_T2_T3	-0.223804	-1.05797	0.722261
M_B_DEP_GUT_T1_T2	0.325781	0.116746	0.537446	*
M_B_DEP_GUT_T2_T3	-0.0571923	-0.742	0.639108
M_B_DEP_NEG_T1_T2	-0.160244	-0.162969	-0.158196	*
M_B_DEP_NEG_T2_T3	-0.509388	-1.17134	0.0885411
M_B_GUT_GUT_T1_T2	0.0943774	-0.0961698	0.289871
M_B_GUT_GUT_T2_T3	-6.8945	-10.6768	-2.93689	*
M_B_GUT_NEG_T1_T2	-0.162863	-0.16599	-0.160502	*
M_B_GUT_NEG_T2_T3	-1.85269	-5.38931	4.20781
M_M_DEP_DEP_T1_T2	0.072136	-0.0406364	0.183035
M_M_DEP_DEP_T2_T3	-0.447302	-0.447367	-0.447238	*
M_M_DEP_GUT_T1_T2	0.0292695	0.0290903	0.0298761	*
M_M_DEP_GUT_T2_T3	0.244462	-0.633135	1.14154
M_M_GUT_DEP_T1_T2	0.142329	0.0377767	0.246667	*
M_M_GUT_DEP_T2_T3	-1.20592	-1.20592	-1.20586	*
M_M_GUT_GUT_T1_T2	0.0289258	0.0287168	0.029312	*
M_M_GUT_GUT_T2_T3	2.24469	-4.41718	7.92109
PC1_B_GUT_T1	-0.892959	-0.916892	-0.868735	*
PC1_B_GUT_T2	-2.46687	-3.91535	-1.2888	*
PC1_B_GUT_T3	-0.932434	-1.64796	-0.217688	*
PC1_B_NEG_T1	0.00242431	-0.145475	0.152499
PC1_B_NEG_T2	-4.91095	-4.9276	-4.89477	*
PC1_B_NEG_T3	-0.305513	-0.985612	0.743133
PC1_M_DEP_T1	0.272671	0.125006	0.423964	*
PC1_M_DEP_T2	1.41285	0.763273	2.00113	*
PC1_M_DEP_T3	0.226837	0.226833	0.226996	*
PC1_M_GUT_T1	-0.0211725	-0.188995	0.152709
PC1_M_GUT_T2	-1.01195	-1.01304	-1.01119	*
PC1_M_GUT_T3	0.278154	-0.86687	1.31226
PC2_B_GUT_T1	0.124346	0.0969575	0.151656	*
PC2_B_GUT_T2	0.388142	0.152368	0.656012	*
PC2_B_GUT_T3	-6.25738	-9.66723	-2.67779	*
PC2_B_NEG_T1	0.0905556	-0.0796379	0.265207
PC2_B_NEG_T2	0.926353	0.922998	0.929423	*
PC2_B_NEG_T3	-1.03566	-4.2375	4.43996
PC2_M_DEP_T1	0.247132	0.0649165	0.426611	*
PC2_M_DEP_T2	0.173795	0.0393851	0.311501	*
PC2_M_DEP_T3	-0.679586	-0.679605	-0.679584	*
PC2_M_GUT_T1	-0.113168	-0.318103	0.107145
PC2_M_GUT_T2	-0.750365	-0.750486	-0.750058	*
PC2_M_GUT_T3	1.72845	-4.3338	6.81932
PC3_B_GUT_T1	-0.371849	-0.398698	-0.343933	*
PC3_B_GUT_T2	-0.624019	-1.23685	-0.127087	*
PC3_B_GUT_T3	-3.79794	-5.75158	-1.7301	*
PC3_B_NEG_T1	-0.401363	-0.570996	-0.22415	*
PC3_B_NEG_T2	-2.91643	-2.92345	-2.90931	*
PC3_B_NEG_T3	-1.02942	-2.93457	2.11571
PC3_M_DEP_T1	-0.418793	-0.596094	-0.232998	*
PC3_M_DEP_T2	-0.0899498	-0.381441	0.176325
PC3_M_DEP_T3	-2.29839	-2.29839	-2.29828	*
PC3_M_GUT_T1	-0.138391	-0.339751	0.0721572
PC3_M_GUT_T2	-0.960483	-0.960954	-0.960195	*
PC3_M_GUT_T3	1.36276	-2.13443	4.47665
PC4_B_GUT_T1	-0.0007237	-0.0270171	0.0253392
PC4_B_GUT_T2	-0.479191	-0.695315	-0.269988	*
PC4_B_GUT_T3	-3.80362	-6.05895	-1.51524	*
PC4_B_NEG_T1	0.394855	0.226343	0.549472	*
PC4_B_NEG_T2	0.372085	0.369255	0.374511	*
PC4_B_NEG_T3	-1.33051	-3.47573	2.2539
PC4_M_DEP_T1	-0.108869	-0.280602	0.0608984
PC4_M_DEP_T2	-0.466735	-0.581526	-0.357041	*
PC4_M_DEP_T3	-1.3565	-1.3565	-1.35642	*
PC4_M_GUT_T1	0.260351	0.062304	0.449743	*
PC4_M_GUT_T2	-0.586535	-0.586752	-0.586079	*
PC4_M_GUT_T3	1.40035	-2.48115	4.80984
Infant vs maternal microbiome
TEST_1: M_M_GUT_DEP_T1_T2 VERSUS B_B_GUT_NEG_T1_T2	5.84539	5.7406	5.94911	*
TEST_2: M_M_GUT_DEP_T2_T3 VERSUS B_B_GUT_NEG_T2_T3	-1.31512	-1.61658	-0.973026	*
TEST_3: M_M_GUT_GUT_T1_T2 VERSUS B_B_GUT_GUT_T1_T2	2.56477	1.2493	4.19459	*
TEST_4: M_M_GUT_GUT_T2_T3 VERSUS B_B_GUT_GUT_T2_T3	2.03419	-4.64735	7.6498
