# Supplementary material for: Bidirectional relations between the maternal and infant gut microbiome and behavior
Source: Pediatr Res. Author manuscript; Available in PMC 2026 Jan 3. (PMC12758567; doi:10.1038/s41390-025-04630-9)
Supplement: Supplementary Table S5 [file NIHMS2131853-supplement-Supplementary_Table_S5.xlsx]

## Sheet: Supplementary Table 5
Parameter	Estimate	Lower CI	Upper CI	Significant
B_B_GUT_GUT_T1_T2	-41.4188	-48.0334	-35.1903	*
B_B_GUT_GUT_T2_T3	-0.0649026	-0.339275	0.183267
B_B_GUT_REG_T1_T2	0.00011625	0.00011625	0.00011625	*
B_B_GUT_REG_T2_T3	-0.0126289	-0.185091	0.156857
B_B_REG_GUT_T1_T2	0.108043	-0.260022	0.462642
B_B_REG_GUT_T2_T3	0.648747	0.201597	1.10674	*
B_B_REG_REG_T1_T2	1	1	1	*
B_B_REG_REG_T2_T3	1.15696	0.855471	1.47421	*
B_M_GUT_DEP_T1_T2	88.9593	84.3061	94.479	*
B_M_GUT_DEP_T2_T3	0.12601	-0.123862	0.373703
B_M_GUT_GUT_T1_T2	33.312	26.2518	38.1872	*
B_M_GUT_GUT_T2_T3	0.0165647	-0.31191	0.335374
B_M_REG_DEP_T1_T2	0.477257	0.189129	0.760606	*
B_M_REG_DEP_T2_T3	-0.0573595	-0.482324	0.337831
B_M_REG_GUT_T1_T2	-0.135459	-0.487494	0.238199
B_M_REG_GUT_T2_T3	-0.0236469	-0.621473	0.588874
M_B_DEP_GUT_T1_T2	0.0482376	-0.207611	0.310995
M_B_DEP_GUT_T2_T3	-0.231752	-0.557599	0.0874445
M_B_DEP_REG_T1_T2	1.6476e-18	-2.696e-17	3.0082e-17
M_B_DEP_REG_T2_T3	0.00489706	-0.222788	0.240732
M_B_GUT_GUT_T1_T2	83.8621	75.0513	102.482	*
M_B_GUT_GUT_T2_T3	-0.0755249	-0.362683	0.214493
M_B_GUT_REG_T1_T2	0.00043878	0.00043878	0.00043878	*
M_B_GUT_REG_T2_T3	0.249662	0.0562481	0.449285	*
M_M_DEP_DEP_T1_T2	0.660947	0.479707	0.850588	*
M_M_DEP_DEP_T2_T3	0.810244	0.499927	1.12106	*
M_M_DEP_GUT_T1_T2	-0.149526	-0.386701	0.084222
M_M_DEP_GUT_T2_T3	-0.0078994	-0.43851	0.407063
M_M_GUT_DEP_T1_T2	-43.5873	-45.9229	-34.7107	*
M_M_GUT_DEP_T2_T3	0.00720529	-0.282113	0.279483
M_M_GUT_GUT_T1_T2	-109.091	-124.213	-103.009	*
M_M_GUT_GUT_T2_T3	0.222401	-0.217347	0.62485
PC1_B_GUT_T1	0.798107	0.798107	0.798107	*
PC1_B_GUT_T2	39.9027	34.2693	46.5779	*
PC1_B_GUT_T3	-0.707245	-1.07068	-0.35054	*
PC1_B_REG_T1	0.504906	0.376132	0.632161	*
PC1_B_REG_T2	-5.575e-05	-5.575e-05	-5.575e-05	*
PC1_B_REG_T3	-0.338393	-0.579633	-0.091146	*
PC1_M_DEP_T1	-0.467412	-0.669274	-0.265766	*
PC1_M_DEP_T2	-74.6384	-78.9513	-70.2213	*
PC1_M_DEP_T3	-0.191376	-0.521251	0.130308
PC1_M_GUT_T1	-0.0843907	-0.0843907	-0.0843907	*
PC1_M_GUT_T2	-36.1793	-41.0245	-29.8693	*
PC1_M_GUT_T3	-0.0901972	-0.558845	0.365534
PC2_B_GUT_T1	-0.228076	-0.228076	-0.228076	*
PC2_B_GUT_T2	-41.5461	-50.6451	-37.0974	*
PC2_B_GUT_T3	0.103718	-0.152164	0.359159
PC2_B_REG_T1	-0.432014	-0.528245	-0.339166	*
PC2_B_REG_T2	-0.0001419	-0.0001419	-0.0001419	*
PC2_B_REG_T3	0.804675	0.613073	1.00249	*
PC2_M_DEP_T1	-0.227975	-0.369947	-0.0798591	*
PC2_M_DEP_T2	37.3814	33.007	38.9877	*
PC2_M_DEP_T3	-0.10836	-0.368721	0.147948
PC2_M_GUT_T1	0.38376	0.38376	0.38376	*
PC2_M_GUT_T2	49.4347	45.43	56.1073	*
PC2_M_GUT_T3	0.0436978	-0.274542	0.386617
PC3_B_GUT_T1	-0.541904	-0.541904	-0.541904	*
PC3_B_GUT_T2	67.948	60.819	83.4415	*
PC3_B_GUT_T3	0.504006	0.130327	0.867302	*
PC3_B_REG_T1	-0.324697	-0.464515	-0.19022	*
PC3_B_REG_T2	0.00053449	0.00053449	0.00053449	*
PC3_B_REG_T3	0.591243	0.298877	0.893892	*
PC3_M_DEP_T1	-0.0732895	-0.271914	0.118972
PC3_M_DEP_T2	2.59535	-1.09143	9.20426
PC3_M_DEP_T3	0.150696	-0.261817	0.5709
PC3_M_GUT_T1	-1.07455	-1.07455	-1.07455	*
PC3_M_GUT_T2	-100.582	-113.683	-95.1221	*
PC3_M_GUT_T3	-0.121009	-0.614235	0.379119
PC4_B_GUT_T1	-0.572739	-0.572739	-0.572739	*
PC4_B_GUT_T2	-26.3216	-30.6055	-22.4916	*
PC4_B_GUT_T3	-0.952829	-1.36518	-0.533648	*
PC4_B_REG_T1	0.572112	0.435185	0.705907	*
PC4_B_REG_T2	5.3907e-05	5.3907e-05	5.3907e-05	*
PC4_B_REG_T3	-0.514531	-0.796489	-0.226388	*
PC4_M_DEP_T1	-0.267224	-0.474156	-0.0650393	*
PC4_M_DEP_T2	52.0087	49.0705	55.2102	*
PC4_M_DEP_T3	-0.138283	-0.522986	0.254399
PC4_M_GUT_T1	0.0288878	0.0288878	0.0288878	*
PC4_M_GUT_T2	22.3629	17.9964	25.449	*
PC4_M_GUT_T3	-0.173803	-0.732106	0.374068
Infant vs maternal microbiome
TEST_1: M_M_GUT_DEP_T1_T2 VERSUS B_B_GUT_REG_T1_T2	-43.5875	-45.923	-34.7108	*
TEST_2: M_M_GUT_DEP_T2_T3 VERSUS B_B_GUT_REG_T2_T3	0.0190791	-0.316864	0.350461
TEST_3: M_M_GUT_GUT_T1_T2 VERSUS B_B_GUT_GUT_T1_T2	-68.0218	-88.7237	-55.2468	*
TEST_4: M_M_GUT_GUT_T2_T3 VERSUS B_B_GUT_GUT_T2_T3	0.291309	-0.211843	0.773501
